# Supplementary material for: The impact of methylation quantitative trait loci (mQTLs) on active smoking-related DNA methylation changes
Source: Clin Epigenetics. 2017 Aug 17;9:87. doi: 10.1186/s13148-017-0387-6 (PMC5561570; doi:10.1186/s13148-017-0387-6)
Supplement: Supplementary file 1 — Basic information of genomic data for 151 smoking-related CpG sites. Table S2 List of 1396 significant SNP-CpG pairs in discovery panel. Table S3 List of 246 significant SNP-CpG pairs in validation panel. Table S4 Results of regression analyses for 246 SNP-CpG pairs in validation panel. Table S5 Estimate changes of smoking status (never/current smoking) between models with and without adjusting for mQTLs. Table S6 Impacts of mQTL-smoking interaction on the methylation levels of corresponding CpG sites in 949 participants (never/current smoking). Table S7 Associations of 192 mQTLs with active smoking indicators. Table S8. Associations of 192 mQTLs with all-cause mortality. (XLSX 263 kb) [file 13148_2017_387_MOESM1_ESM.xlsx]

## Sheet: Table S1
Table S1 Basic information of genomic data for 151 smoking-related CpG sites
CpG	Genes	Chr	Position	-50K	+50K	Count	SNP
							Total	missing data ≥1%	Hardy-Weinberg <0.0001	Minor allele frequency ≤ 0.1	Pruned SNPs (LD R-square≥0.5)	SNPnum		Note:
cg03636183	F2RL3	Chr19	17000586	16950586	17050586	12	3355	234	0	3033	71	17		1. CpG: the name of CpG sites
cg05575921	AHRR	Chr5	373378	323378	423378	11	3156	370	0	2709	68	9		2. Chr: the corresponding chromosome
cg19859270	GPR15	Chr3	98251295	98201295	98301295	10	2811	205	0	2505	88	13		3. Position: the position of CpG
cg21161138	AHRR	Chr5	399361	349361	449361	9	3446	360	0	2956	115	15		4. -50K: 50kb upsteam position from the CpG
cg05951221	2q37.1	Chr2	233284402	233234402	233334402	8	3536	521	0	2987	23	5		5. +50K: 50kb downsteam position from the CpG
cg01940273	2q37.1	Chr2	233284935	233234935	233334935	7	3499	507	0	2964	23	5		6: Count: the number of being reported by previous EWAS
cg06126421	6p21.33	Chr6	30720081	30670081	30770081	7	2880	195	0	2516	153	16		7. Total: the total number of corresponding SNPs in the ±50Kb region
cg21566642	2q37.1	Chr2	233284662	233234662	233334662	7	3529	521	0	2980	23	5		8. missing data ≥1%: the number of SNPs which have ≥1% missing data
cg02657160	CPOX	Chr3	98311063	98261063	98361063	6	2953	234	0	2613	97	9		9. Hardy-Weinberg <0.0001: the number of SNPs which have <0.0001 Hardy-Weinberg p value
cg03329539	2q37.1	Chr2	233283329	233233329	233333329	6	3553	526	0	2999	23	5		10. Minor allele frequency ≤ 0.1: the number of SNPs which have ≤ 0.1 Minor allele frequency
cg06644428	2q37.1	Chr2	233284113	233234113	233334113	6	3543	524	0	2991	23	5		11. Pruned SNPs: the number of alleles which shared LD ≥0.5
cg14817490	AHRR	Chr5	392920	342920	442920	6	3427	365	0	2938	109	15		12: SNPnum: the final number of SNPs for analysis after excluding duplicates
cg25648203	AHRR	Chr5	395445	345445	445445	6	3433	357	0	2949	112	15
cg26703534	AHRR	Chr5	377358	327358	427358	6	3168	366	0	2718	73	11
cg03991871	AHRR	Chr5	368448	318448	418448	5	3074	357	0	2647	61	9
cg09935388	GFI1	Chr1	92947588	92897588	92997588	5	2613	164	0	2372	67	10
cg19572487	RARA	Chr17	38476025	38426025	38526025	5	2467	141	0	2316	8	2
cg23576855	AHRR	Chr5	373300	323300	423300	5	3155	370	0	2708	68	9
cg24859433	IER3	Chr6	30720204	30670204	30770204	5	2878	195	0	2514	153	16
cg25189904	GNG12	Chr1	68299493	68249493	68349493	5	2778	309	0	2404	62	3
cg01731783	C14orf43	Chr14	74211789	74161789	74261789	4	2887	315	0	2520	46	6
cg01899089	AHRR	Chr5	369969	319969	419969	4	3083	360	0	2652	62	9
cg04885881	Unassigned	Chr1	11123118	11073118	11173118	4	3319	221	0	3038	59	1
cg07123182	KCNQ1	Chr11	2722391	2672391	2772391	4	3213	258	0	2910	32	13
cg08709672	AVPR1B	Chr1	206224335	206174335	206274335	4	2856	149	0	2617	81	9
cg11314684	AKT3	Chr1	244006289	243956289	244056289	4	2725	238	0	2473	8	6
cg11660018	PRSS23	Chr11	86510915	86460915	86560915	4	3335	280	0	2955	91	9
cg12803068	MYO1G	Chr7	45002919	44952919	45052919	4	2922	316	0	2547	49	10
cg12806681	AHRR	Chr5	368395	318395	418395	4	3075	358	0	2647	61	9
cg12876356	GFI1	Chr1	92946825	92896825	92996825	4	2610	163	0	2371	66	10
cg15342087	IER3	Chr6	30720210	30670210	30770210	4	2878	195	0	2514	153	16
cg20295214	AVPR1B	Chr1	206226795	206176795	206276795	4	2881	155	0	2636	81	9
cg21611682	LRP5	Chr11	68138269	68088269	68188269	4	3482	285	0	3160	33	4
cg22132788	MYO1G	Chr7	45002487	44952487	45052487	4	2918	315	0	2544	49	10
cg27241845	Unassigned	Chr2	233250371	233200371	233300371	4	3420	445	0	2958	12	5
cg00310412	SEMA7A	Chr15	74724919	74674919	74774919	3	2749	148	0	2540	48	13
cg01692968	Unassigned	Chr9	108005349	107955349	108055349	3	3031	248	0	2780	1	2
cg01901332	ARRB1	Chr11	75031055	74981055	75081055	3	2858	269	0	2519	55	15
cg02451831	KIAA0087	Chr7	26578099	26528099	26628099	3	3097	249	0	2643	181	24
cg03547355	Unassigned	Chr1	227003061	226953061	227053061	3	2662	169	0	2407	78	8
cg05284742	ITPK1	Chr14	93552129	93502129	93602129	3	3020	247	0	2719	47	7
cg06060868	SDHA	Chr5	231934	181934	281934	3	3753	505	0	2932	303	13
cg11207515	CNTNAP2	Chr7	146904206	146854206	146954206	3	3074	297	0	2711	52	14
cg11231349	NOS1AP	Chr1	162050657	162000657	162100657	3	2794	228	0	2463	99	4
cg12075928	PTK2	Chr8	141801307	141751307	141851307	3	2794	137	0	2594	59	4
cg13193840	2q37.1	Chr2	233285289	233235289	233335289	3	3495	502	0	2964	24	5
cg13976502	C14orf43	Chr14	74227875	74177875	74277875	3	2793	297	0	2465	26	5
cg14580211	C5orf62	Chr5	150161300	150111300	150211300	3	2674	189	0	2454	29	2
cg14753356	Unassigned	Chr6	30720109	30670109	30770109	3	2880	195	0	2516	153	16
cg18316974	GFI1	Chr1	92947035	92897035	92997035	3	2612	164	0	2372	66	10
cg21121843	HTT	Chr4	3203983	3153983	3253983	3	3225	194	0	2982	41	8
cg21913886	TMEM51	Chr1	15485346	15435346	15535346	3	3330	458	0	2695	163	14
cg22851561	C14orf43	Chr14	74214183	74164183	74264183	3	2874	316	0	2510	42	6
cg23079012	LINC00299	Chr2	8343711	8293711	8393711	3	3090	247	0	2833	7	3
cg23161492	ANPEP	Chr15	90357203	90307203	90407203	3	3254	400	0	2788	47	19
cg23771366	PRSS23	Chr11	86510999	86460999	86560999	3	3338	280	0	2958	91	9
cg23916896	AHRR	Chr5	368805	318805	418805	3	3079	356	0	2652	62	9
cg24090911	AHRR	Chr5	400732	350732	450732	3	3451	361	0	2959	116	15
cg24996979	C14orf43	Chr14	74223355	74173355	74273355	3	2795	306	0	2454	30	5
cg25949550	CNTNAP2	Chr7	145814306	145764306	145864306	3	2876	290	0	2553	22	11
cg26271591	NFE2L2	Chr2	178125956	178075956	178175956	3	2846	230	0	2555	53	8
cg26963277	KCNQ1	Chr11	2722408	2672408	2772408	3	3214	258	0	2911	32	13
cg00073090	Unassigned	Chr19	1265879	1215879	1315879	2	3830	410	0	3404	11	5
cg00501876	CSRNP1	Chr3	39193252	39143252	39243252	2	2867	220	0	2558	81	8
cg00931843	TIAM2	Chr6	155442993	155392993	155492993	2	3096	450	0	2594	46	6
cg01097768	AHRR	Chr5	378855	328855	428855	2	3204	362	0	2750	81	11
cg01127300	Unassigned	Chr22	38614796	38564796	38664796	2	3186	172	0	2838	157	19
cg01208318	Unassigned	Chr14	106329652	106279652	106379652	2	6080	730	0	5350	0	0
cg01500140	LIM2	Chr19	51890586	51840586	51940586	2	3215	453	0	2713	37	12
cg01744331	KCNQ1	Chr11	2722358	2672358	2772358	2	3211	258	0	2908	32	13
cg02532700	NCF4	Chr22	37257404	37207404	37307404	2	3475	433	0	3014	20	8
cg02583484	HNRNPA1	Chr12	54677008	54627008	54727008	2	2595	144	0	2419	25	7
cg03274391	Unassigned	Chr3	22413232	22363232	22463232	2	3784	309	0	3353	111	11
cg03440944	C7orf40	Chr7	45023330	44973330	45073330	2	3005	324	0	2642	34	5
cg03450842	ZMIZ1	Chr10	80834947	80784947	80884947	2	3202	183	0	2837	157	25
cg03604011	AHRR	Chr5	400201	350201	450201	2	3449	360	0	2958	116	15
cg03707168	PPP1R15A	Chr19	49379127	49329127	49429127	2	3446	494	0	2831	111	10
cg04039799	NAV2	Chr11	19745485	19695485	19795485	2	3102	341	0	2737	20	4
cg04158018	NFE2	Chr12	54696211	54646211	54746211	2	2590	136	0	2426	21	7
cg04551776	AHRR	Chr5	393366	343366	443366	2	3439	368	0	2946	110	15
cg04716530	ITGAL	Chr16	30485684	30435684	30535684	2	2466	274	0	2187	2	3
cg05221370	LRRN3	Chr7	110738836	110688836	110788836	2	2797	154	0	2634	4	5
cg05673882	POLK	Chr5	74862702	74812702	74912702	2	2550	89	0	2399	57	5
cg06595162	NCRNA00114	Chr21	40141041	40091041	40191041	2	3021	314	0	2676	27	4
cg06972908	ITGAL	Chr16	30488321	30438321	30538321	2	2474	277	0	2192	2	3
cg07251887	LOC100130933	Chr17	73641810	73591810	73691810	2	3165	293	0	2827	39	6
cg07339236	ATP9A	Chr20	50312491	50262491	50362491	2	3408	403	0	2900	92	13
cg07381806	MOBKL2A	Chr19	2094327	2044327	2144327	2	4128	400	0	3660	64	4
cg07465627	STXBP4	Chr17	53167407	53117407	53217407	2	2693	107	0	2379	199	8
cg07826859	MYO1G	Chr7	45020087	44970087	45070087	2	3026	330	0	2655	35	6
cg07986378	ETV6	Chr12	11898285	11848285	11948285	2	3123	394	0	2713	11	5
cg08396193	HOXA7	Chr7	27193709	27143709	27243709	2	2790	203	0	2562	18	7
cg09022230	TNRC18	Chr7	5457226	5407226	5507226	2	3921	323	0	3503	71	24
cg09069072	AVPR1B	Chr1	15482754	15432754	15532754	2	3332	457	0	2694	168	13
cg09099830	ITGAL	Chr16	30485486	30435486	30535486	2	2462	275	0	2182	2	3
cg09469355	SKI	Chr1	2161887	2111887	2211887	2	3650	264	0	3339	34	13
cg09662411	GFI1	Chr1	92946132	92896132	92996132	2	2606	164	0	2366	66	10
cg09837977	LRRN3	Chr7	110731202	110681202	110781202	2	2810	161	0	2638	5	6
cg10190813	HUS1	Chr7	48018531	47968531	48068531	2	2980	250	0	2678	48	4
cg10399789	GFI1	Chr1	92945668	92895668	92995668	2	2606	163	0	2367	67	9
cg10919522	C14orf43	Chr14	74227441	74177441	74277441	2	2787	299	0	2456	27	5
cg11152412	EDC3	Chr15	74927688	74877688	74977688	2	2418	102	0	2291	22	3
cg11554391	AHRR	Chr5	321320	271320	371320	2	3293	403	0	2797	90	3
cg11556164	LRRN3	Chr7	110738316	110688316	110788316	2	2802	154	0	2639	4	5
cg11902777	AHRR	Chr5	368843	318843	418843	2	3082	359	0	2652	62	9
cg12513616	Unassigned	Chr5	177370977	177320977	177420977	2	2644	567	0	2060	12	5
cg12547807	Unassigned	Chr1	9473751	9423751	9523751	2	3395	483	0	2886	17	9
cg13038618	Unassigned	Chr14	77467391	77417391	77517391	2	3110	455	0	2624	24	7
cg13039251	PDZD2	Chr5	32018602	31968602	32068602	2	3198	456	0	2713	19	10
cg13500388	CBFB	Chr16	67062135	67012135	67112135	2	2495	112	0	2381	0	2
cg13518625	Unassigned	Chr8	29522838	29472838	29572838	2	3269	157	0	2974	122	16
cg14624207	LRP5	Chr11	68142198	68092198	68192198	2	3476	278	0	3161	33	4
cg15159987	CPAMD8	Chr19	17003890	16953890	17053890	2	3397	260	0	3053	69	15
cg15187398	MOBKL2A	Chr19	2093896	2043896	2143896	2	4122	400	0	3653	64	5
cg15474579	CDKN1A	Chr6	36645813	36595813	36695813	2	3010	134	0	2658	196	22
cg16201146	Unassigned	Chr20	19191527	19141527	19241527	2	2915	201	0	2589	113	12
cg16254309	CNTNAP2	Chr7	145814153	145764153	145864153	2	2872	290	0	2549	22	11
cg16556677	KCNQ1OT1	Chr11	2722402	2672402	2772402	2	3214	258	0	2911	32	13
cg16611234	Unassigned	Chr11	58870075	58820075	58920075	2	3192	147	0	2959	76	10
cg16794579	XYLT1	Chr16	17562419	17512419	17612419	2	2996	396	0	2594	3	3
cg17024919	ZNF385D	Chr3	21792248	21742248	21842248	2	4315	547	0	3611	135	22
cg17287155	AHRR	Chr5	393347	343347	443347	2	3441	370	0	2946	110	15
cg17372101	CNTNAP2	Chr7	147500722	147450722	147550722	2	3244	343	0	2836	52	13
cg17619755	VARS	Chr6	31760629	31710629	31810629	2	2526	106	0	2375	37	8
cg17924476	AHRR	Chr5	323795	273795	373795	2	3274	392	0	2784	95	3
cg18146737	GFI1	Chr1	92946701	92896701	92996701	2	2611	162	0	2373	66	10
cg18642234	GPX1	Chr3	49394623	49344623	49444623	2	2714	139	0	2459	106	10
cg18754985	CLDND1	Chr3	98237751	98187751	98287751	2	2834	225	0	2533	65	11
cg19254163	GPR44	Chr11	60623783	60573783	60673783	2	2929	284	1	2576	62	6
cg19589396	Unassigned	Chr8	103937374	103887374	103987374	2	2877	262	0	2563	37	15
cg19713429	CAPZB	Chr1	19810690	19760690	19860690	2	3214	314	0	2778	110	12
cg19713851	ALPP	Chr2	233246594	233196594	233296594	2	3425	446	0	2962	12	5
cg19717773	GNA12	Chr7	2847554	2797554	2897554	2	4050	313	0	3604	111	22
cg20778199	Unassigned	Chr6	148020881	147970881	148070881	2	2925	362	0	2424	132	7
cg21140898	Unassigned	Chr1	51442318	51392318	51492318	2	2459	124	0	2299	29	7
cg21322436	CNTNAP2	Chr7	145812843	145762843	145862843	2	2896	294	0	2569	22	11
cg21393163	Unassigned	Chr1	12217630	12167630	12267630	2	3142	441	0	2677	16	8
cg23110422	ETS2	Chr21	40182073	40132073	40232073	2	2996	339	0	2573	78	6
cg23480021	Unassigned	Chr3	22412746	22362746	22462746	2	3793	311	0	3360	111	11
cg23667432	ALPP	Chr2	233244439	233194439	233294439	2	3438	443	0	2980	10	5
cg23681440	Unassigned	Chr13	27498239	27448239	27548239	2	3479	476	0	2923	68	12
cg23973524	CRTC1	Chr19	18873223	18823223	18923223	2	3238	218	0	2936	72	12
cg24540678	Unassigned	Chr8	28258603	28208603	28308603	2	2899	216	0	2671	8	4
cg24556382	GALNT7	Chr4	174173456	174123456	174223456	2	2704	158	0	2509	26	11
cg25292882	Unassigned	Chr15	39431467	39381467	39481467	2	3219	259	0	2950	6	4
cg25305703	Unassigned	Chr8	128378218	128328218	128428218	2	3119	136	0	2707	256	20
cg25953130	ARID5B	Chr10	63753550	63703550	63803550	2	2747	140	0	2582	19	6
cg26361535	ZC3H3	Chr8	144576604	144526604	144626604	2	3771	324	0	3350	89	8
cg26718213	SNED1	Chr2	241976081	241926081	242026081	2	3173	321	0	2809	34	9
cg26764244	Unassigned	Chr1	68299511	68249511	68349511	2	2777	309	0	2403	62	3
cg27537125	Unassigned	Chr1	25349681	25299681	25399681	2	3366	390	0	2830	129	17
Total							470582	44931	1	414671	9583	1396

## Sheet: Table S2
Table S2 List of 1396 significant SNP-CpG pairs in discovery panel
CpG	SNP	P-value	FDR		Note:
cg00073090	rs12975216	0.127168	0.295384		1. CpGs: the name of CpG sites
cg00073090	rs12975875	0.00865393	0.034178		2. SNP: SNP annotations
cg00073090	rs35113943	0.427494	0.646568		3. P-Value: the p values of SNP in the discovery phase
cg00073090	rs3746106	0.272235	0.489112		4. FDR: the p values after the correction of false discovery rate
cg00073090	rs6510599	0.149432	0.332915
cg00310412	rs10626261	2.69453e-05	0.000216182
cg00310412	rs11854025	5.46991e-06	5.15945e-05
cg00310412	rs11856835	0.733547	0.864891
cg00310412	rs11857558	5.05736e-06	4.80277e-05
cg00310412	rs12439178	1.07556e-06	1.16394e-05
cg00310412	rs12910841	0.838323	0.921045
cg00310412	rs2017998	0.00175957	0.00867973
cg00310412	rs4243086	6.84511e-08	9.01488e-07
cg00310412	rs5015024	0.00104885	0.00548387
cg00310412	rs741761	2.63003e-06	2.62251e-05
cg00310412	rs8036030	0.00121851	0.0062082
cg00310412	rs8039977	1.37512e-05	0.000122008
cg00310412	rs885740	2.83817e-06	2.79591e-05
cg00501876	rs11716067	0.0963431	0.238372
cg00501876	rs17729892	0.0041274	0.0189534
cg00501876	rs3732383	0.412664	0.63375
cg00501876	rs3796127	0.358706	0.583628
cg00501876	rs57254802	0.181649	0.37371
cg00501876	rs6786855	0.437728	0.655652
cg00501876	rs704959	0.361611	0.585309
cg00501876	rs7629643	0.993969	0.997086
cg00931843	rs2352150	0.00544549	0.023756
cg00931843	rs4869846	0.119286	0.282722
cg00931843	rs6915661	0.00988867	0.0381342
cg00931843	rs6942152	0.645324	0.810866
cg00931843	rs9322498	2.11365e-05	0.000175634
cg00931843	rs9371864	0.0182223	0.0632793
cg01097768	rs10064055	0.739895	0.866521
cg01097768	rs11746538	0.985442	0.993159
cg01097768	rs12188164	0.253728	0.465445
cg01097768	rs2672715	0.843653	0.9254
cg01097768	rs36004765	0.385159	0.606579
cg01097768	rs4957023	0.768564	0.876565
cg01097768	rs4957026	0.0338268	0.107357
cg01097768	rs4957028	0.921436	0.957438
cg01097768	rs55751028	0.524593	0.7258
cg01097768	rs6875975	0.901328	0.950303
cg01097768	rs75509302	0.784442	0.887365
cg01127300	rs11705176	0.106999	0.259638
cg01127300	rs11914181	0.499123	0.703724
cg01127300	rs133010	0.166709	0.354766
cg01127300	rs133027	0.144053	0.32383
cg01127300	rs133029	0.245373	0.459063
cg01127300	rs135712	0.204804	0.408438
cg01127300	rs2899298	0.455348	0.672201
cg01127300	rs41280829	0.454945	0.672201
cg01127300	rs4820318	0.0155819	0.0557752
cg01127300	rs4820320	0.133641	0.306846
cg01127300	rs4821752	0.0430727	0.129228
cg01127300	rs4821754	0.0998563	0.24499
cg01127300	rs57948822	0.465801	0.680207
cg01127300	rs5995543	0.0430727	0.129228
cg01127300	rs6001074	0.870669	0.937127
cg01127300	rs71195093	0.420834	0.640659
cg01127300	rs738323	0.0169906	0.0600478
cg01127300	rs79904193	0.00943257	0.0366793
cg01127300	rs9622769	0.252283	0.464627
cg01500140	rs10414211	0.090401	0.227797
cg01500140	rs11878382	0.570371	0.758322
cg01500140	rs12981259	0.404152	0.625494
cg01500140	rs1820112	0.466302	0.680207
cg01500140	rs1968243	0.0713615	0.190479
cg01500140	rs28668475	0.090401	0.227797
cg01500140	rs2898691	0.801109	0.901023
cg01500140	rs4441376	0.584975	0.771128
cg01500140	rs4802787	0.237238	0.451204
cg01500140	rs7250000	0.0431377	0.129228
cg01500140	rs7259266	0.090401	0.227797
cg01500140	rs8105710	0.070332	0.188091
cg01692968	rs328012	0.00747298	0.0304148
cg01692968	rs390253	0.000125677	0.000808503
cg01731783	rs11624967	0.624862	0.799548
cg01731783	rs11627539	0.119518	0.282793
cg01731783	rs17129430	0.0444691	0.132711
cg01731783	rs2075024	0.00653913	0.0275789
cg01731783	rs6574138	0.0209129	0.0714765
cg01731783	rs7156893	0.989221	0.994922
cg01744331	rs10832514	0.239335	0.45334
cg01744331	rs108961	0.67372	0.829259
cg01744331	rs12422173	0.00763462	0.0308497
cg01744331	rs2283214	0.463165	0.67918
cg01744331	rs231361	3.97999e-05	0.00030196
cg01744331	rs34514246	0.417582	0.637097
cg01744331	rs422316	0.175537	0.366842
cg01744331	rs61870802	0.537871	0.740989
cg01744331	rs72844252	0.31744	0.53609
cg01744331	rs760419	0.647091	0.810897
cg01744331	rs78131	0.000108117	0.000715314
cg01744331	rs9666537	0.311605	0.530489
cg01744331	rs9666604	0.188269	0.383683
cg01899089	rs17562461	0.200945	0.402466
cg01899089	rs2672715	0.785025	0.887365
cg01899089	rs36004765	0.0531282	0.152294
cg01899089	rs4957023	0.0270744	0.088308
cg01899089	rs4957026	0.869278	0.936352
cg01899089	rs4957028	0.337809	0.559408
cg01899089	rs55751028	0.972234	0.987801
cg01899089	rs6875975	0.326749	0.545204
cg01899089	rs75509302	0.0637787	0.174166
cg01901332	rs11236401	0.651522	0.812801
cg01901332	rs11828411	0.422886	0.642382
cg01901332	rs12363921	0.189555	0.385741
cg01901332	rs1789685	0.986045	0.993159
cg01901332	rs2510894	0.224789	0.431644
cg01901332	rs34867163	0.951555	0.975309
cg01901332	rs36123903	0.0910926	0.229126
cg01901332	rs473233	0.99577	0.997086
cg01901332	rs506233	0.637647	0.809232
cg01901332	rs561923	0.814322	0.903624
cg01901332	rs566567	0.833818	0.919439
cg01901332	rs576014	0.931899	0.963714
cg01901332	rs616714	0.303735	0.522829
cg01901332	rs665702	0.852103	0.929336
cg01901332	rs7929974	0.749505	0.868307
cg01940273	rs201896113	0.0689687	0.185393
cg01940273	rs34547337	0.112675	0.270968
cg01940273	rs4521030	0.365108	0.589706
cg01940273	rs56945689	0.461835	0.677941
cg01940273	rs790051	0.0352307	0.110521
cg02451831	rs10241879	0.843864	0.9254
cg02451831	rs10270775	0.722929	0.856714
cg02451831	rs10278711	0.745538	0.868307
cg02451831	rs12670740	0.38901	0.610177
cg02451831	rs12700748	0.00717599	0.0294284
cg02451831	rs17283843	0.240713	0.454717
cg02451831	rs17285750	0.177361	0.368903
cg02451831	rs35412328	0.148241	0.331111
cg02451831	rs36144458	0.206543	0.410732
cg02451831	rs4552808	0.545223	0.744019
cg02451831	rs4722604	0.806839	0.902647
cg02451831	rs4722605	0.955095	0.975545
cg02451831	rs4722608	0.798597	0.899792
cg02451831	rs6980196	0.74714	0.868307
cg02451831	rs73065615	0.620185	0.795636
cg02451831	rs740187	0.276416	0.491563
cg02451831	rs740189	0.814944	0.903624
cg02451831	rs7777037	0.195561	0.395656
cg02451831	rs7784937	0.717776	0.853807
cg02451831	rs7789704	0.500104	0.703724
cg02451831	rs7793934	0.169653	0.358737
cg02451831	rs886716	0.955095	0.975545
cg02451831	rs886718	0.717776	0.853807
cg02451831	rs979303	0.722451	0.856714
cg02532700	rs10483195	0.10589	0.257979
cg02532700	rs10854693	1.6971e-20	6.76901e-19
cg02532700	rs131837	0.159469	0.345146
cg02532700	rs4821540	0.27629	0.491563
cg02532700	rs4821544	2.31672e-56	1.61707e-53
cg02532700	rs5756379	0.0259476	0.0848309
cg02532700	rs730483	0.399212	0.620089
cg02532700	rs735561	0.865393	0.934144
cg02583484	rs1140681	0.00627932	0.0267254
cg02583484	rs12231393	0.00520909	0.0228676
cg02583484	rs17109902	0.00763319	0.0308497
cg02583484	rs3809162	0.00764612	0.0308497
cg02583484	rs4759075	0.00326659	0.0153026
cg02583484	rs6580981	0.198625	0.400337
cg02583484	rs7964528	0.80427	0.902647
cg02657160	rs1675510	0.550751	0.746455
cg02657160	rs16839969	0.476924	0.688696
cg02657160	rs16846266	0.671643	0.828281
cg02657160	rs1729982	0.550751	0.746455
cg02657160	rs62266549	0.946304	0.971353
cg02657160	rs6440004	0.498747	0.703724
cg02657160	rs6775120	0.174941	0.366143
cg02657160	rs9784358	0.151594	0.33485
cg02657160	rs9827866	0.544179	0.743598
cg03274391	rs1157438	0.307698	0.527699
cg03274391	rs13100427	0.0141792	0.0516818
cg03274391	rs145791808	0.0142263	0.0517186
cg03274391	rs28765996	0.000305294	0.00182132
cg03274391	rs4568155	0.0317857	0.102877
cg03274391	rs4624585	0.280363	0.496054
cg03274391	rs7628942	0.75421	0.868547
cg03274391	rs9842199	0.114017	0.273483
cg03274391	rs9854991	0.822538	0.908436
cg03274391	rs9860087	0.748627	0.868307
cg03274391	rs9882784	0.75421	0.868547
cg03329539	rs201896113	0.221085	0.426292
cg03329539	rs34547337	1.29582e-07	1.65337e-06
cg03329539	rs4521030	0.810331	0.90313
cg03329539	rs56945689	0.564321	0.754765
cg03329539	rs790051	0.00182597	0.00897555
cg03440944	rs1990042	0.0476269	0.139094
cg03440944	rs2289365	0.101783	0.249279
cg03440944	rs2331204	0.00794528	0.0316
cg03440944	rs3812260	4.00954e-08	5.38204e-07
cg03440944	rs4724335	0.392642	0.613805
cg03450842	rs10824703	0.593852	0.778087
cg03450842	rs10824707	0.812266	0.90313
cg03450842	rs10824719	0.617445	0.795159
cg03450842	rs1092116	0.46947	0.683689
cg03450842	rs11304299	0.0334161	0.106748
cg03450842	rs1250007	0.781943	0.886033
cg03450842	rs12761165	0.636963	0.809099
cg03450842	rs12778354	0.734327	0.865081
cg03450842	rs12783396	0.809432	0.90313
cg03450842	rs1337982	0.000227234	0.00140362
cg03450842	rs1545142	0.97005	0.986448
cg03450842	rs1658322	0.852779	0.929336
cg03450842	rs1658324	0.128845	0.298289
cg03450842	rs1866158	0.784965	0.887365
cg03450842	rs34536082	0.0610388	0.168067
cg03450842	rs6480917	0.0734851	0.19439
cg03450842	rs697245	0.714167	0.852846
cg03450842	rs704005	0.24452	0.458804
cg03450842	rs704006	0.288888	0.506008
cg03450842	rs704014	0.877487	0.940273
cg03450842	rs719338	0.0218275	0.0736021
cg03450842	rs72816215	0.286167	0.503076
cg03450842	rs75657830	0.0211276	0.071937
cg03450842	rs77962260	0.853869	0.929798
cg03450842	rs7901073	0.920245	0.957275
cg03547355	rs10495250	0.917698	0.95605
cg03547355	rs10616848	0.0819442	0.210348
cg03547355	rs10799365	0.182339	0.374331
cg03547355	rs12033364	0.149526	0.332915
cg03547355	rs12728086	0.173118	0.363575
cg03547355	rs1289395	0.0354419	0.110935
cg03547355	rs61837763	0.000472234	0.00266011
cg03547355	rs76259607	8.83552e-05	0.000590162
cg03604011	rs11744762	2.42853e-17	7.21324e-16
cg03604011	rs11746079	0.0690574	0.185393
cg03604011	rs12188321	0.369018	0.593489
cg03604011	rs2672715	0.729991	0.862066
cg03604011	rs2672725	0.356861	0.583265
cg03604011	rs36004765	0.000279446	0.00168193
cg03604011	rs4957026	2.34261e-17	7.1093e-16
cg03604011	rs4957028	4.01537e-45	9.34243e-43
cg03604011	rs67665078	0.361606	0.585309
cg03604011	rs6875975	2.1472e-44	3.74687e-42
cg03604011	rs72717410	0.251309	0.463444
cg03604011	rs72717411	0.25753	0.469562
cg03604011	rs72717419	0.44439	0.662079
cg03604011	rs75509302	2.60634e-12	5.12457e-11
cg03604011	rs79070593	0.00459107	0.0207416
cg03636183	rs10406694	0.169042	0.358637
cg03636183	rs10416325	0.361835	0.585309
cg03636183	rs11086047	0.123559	0.289896
cg03636183	rs2227357	0.0092369	0.0361197
cg03636183	rs2227381	0.110164	0.266071
cg03636183	rs2241377	0.71803	0.853807
cg03636183	rs2303091	0.255661	0.46715
cg03636183	rs3184577	0.255661	0.46715
cg03636183	rs3848659	0.850091	0.928707
cg03636183	rs4023988	0.075899	0.199539
cg03636183	rs45454499	0.266318	0.482206
cg03636183	rs56182370	0.191795	0.389166
cg03636183	rs73010432	0.799938	0.900576
cg03636183	rs77379139	0.339743	0.560616
cg03636183	rs773855	0.015071	0.0540851
cg03636183	rs773910	0.650299	0.812002
cg03636183	rs8112871	0.0206585	0.0708583
cg03707168	rs10413941	7.90171e-06	7.30516e-05
cg03707168	rs10423929	0.311507	0.530489
cg03707168	rs10426739	1.86196e-08	2.52359e-07
cg03707168	rs112370206	5.70752e-13	1.15474e-11
cg03707168	rs2287836	0.991992	0.996992
cg03707168	rs3760785	0.000235944	0.00143833
cg03707168	rs3760786	0.240651	0.454717
cg03707168	rs4802516	2.46393e-05	0.000199979
cg03707168	rs632115	0.176543	0.367842
cg03707168	rs7028	0.475015	0.687884
cg03991871	rs17562461	0.383846	0.605478
cg03991871	rs2672715	0.74776	0.868307
cg03991871	rs36004765	0.0474086	0.138747
cg03991871	rs4957023	0.678566	0.832068
cg03991871	rs4957026	1.38089e-05	0.000122008
cg03991871	rs4957028	0.743016	0.867266
cg03991871	rs55751028	0.987627	0.994035
cg03991871	rs6875975	0.754454	0.868547
cg03991871	rs75509302	7.01583e-15	1.60559e-13
cg04039799	rs10766589	0.704089	0.843824
cg04039799	rs1319701	0.636137	0.808787
cg04039799	rs2004083	0.298047	0.515179
cg04039799	rs4757837	0.219682	0.425349
cg04158018	rs1140681	0.00170301	0.00843051
cg04158018	rs17109902	0.00116936	0.0059796
cg04158018	rs3809162	0.00115305	0.00591784
cg04158018	rs4759075	0.00091926	0.00489804
cg04158018	rs6580981	0.154894	0.339988
cg04158018	rs73114552	0.470648	0.683689
cg04158018	rs7964528	0.181287	0.37371
cg04551776	rs11744762	0.261983	0.47559
cg04551776	rs11746079	0.697332	0.842107
cg04551776	rs12188321	0.472717	0.685981
cg04551776	rs2672715	0.0627015	0.172306
cg04551776	rs2672725	0.119128	0.282722
cg04551776	rs36004765	0.0764648	0.200648
cg04551776	rs4957026	0.212408	0.417033
cg04551776	rs4957028	0.644361	0.81057
cg04551776	rs67665078	0.481862	0.692056
cg04551776	rs6875975	0.607934	0.788732
cg04551776	rs72717410	0.139578	0.317864
cg04551776	rs72717411	0.142561	0.32203
cg04551776	rs72717419	0.624718	0.799548
cg04551776	rs75509302	0.539287	0.740989
cg04551776	rs77580397	0.0184146	0.0637887
cg04716530	rs2285459	0.873917	0.937755
cg04716530	rs3087438	0.812373	0.90313
cg04716530	rs4243233	0.0425379	0.128257
cg04885881	rs2486918	0.000367206	0.00211827
cg05221370	rs12671792	0.643809	0.81057
cg05221370	rs17158299	0.675406	0.829259
cg05221370	rs56178319	0.220167	0.42539
cg05221370	rs62464055	0.892702	0.947689
cg05221370	rs7811143	0.245157	0.459063
cg05284742	rs10144258	2.74613e-05	0.000217818
cg05284742	rs2749509	0.298184	0.515179
cg05284742	rs36084521	2.06743e-05	0.000172822
cg05284742	rs8003043	0.631825	0.806241
cg05284742	rs8016554	0.695579	0.842107
cg05284742	rs941540	0.663882	0.823946
cg05284742	rs941542	0.284013	0.500638
cg05575921	rs10072668	0.936432	0.967255
cg05575921	rs2672715	0.975444	0.988068
cg05575921	rs36004765	0.0424215	0.128183
cg05575921	rs4957023	0.011609	0.0438003
cg05575921	rs4957026	0.517885	0.720805
cg05575921	rs4957028	0.00263817	0.0126126
cg05575921	rs55751028	0.565061	0.754857
cg05575921	rs6875975	0.00160148	0.00795611
cg05575921	rs75509302	0.0011248	0.00581561
cg05673882	rs146157933	0.694406	0.841485
cg05673882	rs1469051	0.632915	0.806895
cg05673882	rs4703674	0.794861	0.896305
cg05673882	rs73120833	0.884387	0.943887
cg05673882	rs75964962	0.77583	0.880749
cg05951221	rs201896113	0.0534535	0.152599
cg05951221	rs34547337	0.915875	0.95605
cg05951221	rs4521030	0.788946	0.891075
cg05951221	rs56945689	0.249223	0.461849
cg05951221	rs790051	4.71606e-05	0.000346506
cg06060868	rs10059220	0.0943617	0.23523
cg06060868	rs1053477	0.0595064	0.165151
cg06060868	rs113983575	0.28115	0.496817
cg06060868	rs11741320	0.939003	0.967415
cg06060868	rs2059859	0.549706	0.746455
cg06060868	rs3932940	0.59068	0.775516
cg06060868	rs4956994	0.558775	0.750422
cg06060868	rs58225261	0.0887738	0.224915
cg06060868	rs72711326	0.938893	0.967415
cg06060868	rs72711332	0.938893	0.967415
cg06060868	rs72720492	0.929806	0.963714
cg06060868	rs72720493	0.94063	0.967664
cg06060868	rs7736361	0.558775	0.750422
cg06126421	rs115560311	0.306973	0.527102
cg06126421	rs116665440	0.0144343	0.0523383
cg06126421	rs116788351	0.644507	0.81057
cg06126421	rs11751309	0.00332948	0.0154932
cg06126421	rs1264372	0.00779612	0.0311845
cg06126421	rs13201769	0.00136048	0.00685194
cg06126421	rs13217914	4.17899e-19	1.4229e-17
cg06126421	rs2535324	2.45363e-06	2.46422e-05
cg06126421	rs3094122	6.46273e-07	7.27578e-06
cg06126421	rs3095337	0.0285559	0.0929233
cg06126421	rs3095339	4.33651e-07	5.04481e-06
cg06126421	rs3131036	4.33651e-07	5.04481e-06
cg06126421	rs4713356	0.568532	0.756597
cg06126421	rs4713361	1.86773e-19	6.5184e-18
cg06126421	rs6911571	0.000753111	0.00405924
cg06126421	rs7740474	0.164682	0.352061
cg06595162	rs2836651	0.0457145	0.135206
cg06595162	rs28420538	1.30789e-05	0.000117039
cg06595162	rs714781	0.0565512	0.157611
cg06595162	rs9977542	0.142053	0.321925
cg06644428	rs201896113	0.0344171	0.108702
cg06644428	rs34547337	0.65961	0.821423
cg06644428	rs4521030	0.244304	0.458804
cg06644428	rs56945689	0.317583	0.53609
cg06644428	rs790051	0.186408	0.381561
cg06972908	rs2285459	0.239011	0.45334
cg06972908	rs3087438	0.00200785	0.00983496
cg06972908	rs4243233	0.294834	0.511798
cg07123182	rs10832514	0.334798	0.55574
cg07123182	rs108961	0.517304	0.720805
cg07123182	rs12422173	0.0156391	0.0558368
cg07123182	rs2283214	0.436959	0.655605
cg07123182	rs231361	0.00690749	0.028699
cg07123182	rs34514246	0.61438	0.793409
cg07123182	rs422316	0.0774859	0.202566
cg07123182	rs61870802	0.742495	0.867266
cg07123182	rs72844252	0.28403	0.500638
cg07123182	rs760419	0.232101	0.443029
cg07123182	rs78131	0.00718846	0.0294284
cg07123182	rs9666537	0.0509704	0.147318
cg07123182	rs9666604	0.411733	0.633017
cg07251887	rs11871553	0.76174	0.873973
cg07251887	rs3803728	0.0147803	0.0531785
cg07251887	rs820145	0.000684518	0.00373276
cg07251887	rs820184	5.58282e-06	5.23062e-05
cg07251887	rs820205	0.000295817	0.00177236
cg07251887	rs820259	0.208572	0.411833
cg07339236	rs2092574	0.0172637	0.0607057
cg07339236	rs2179747	0.0408163	0.124955
cg07339236	rs2235858	0.66518	0.823949
cg07339236	rs2426339	0.0391321	0.120859
cg07339236	rs2426341	0.0640024	0.174166
cg07339236	rs2426402	0.181206	0.37371
cg07339236	rs4809865	0.248133	0.461849
cg07339236	rs6021344	0.125695	0.292938
cg07339236	rs6021345	0.125695	0.292938
cg07339236	rs6067871	0.265637	0.481597
cg07339236	rs6067915	0.665901	0.824111
cg07339236	rs6096523	0.102545	0.250706
cg07339236	rs6126284	0.649583	0.811833
cg07381806	rs10404242	0.773497	0.880034
cg07381806	rs3786969	0.488244	0.698195
cg07381806	rs758145	0.226455	0.434245
cg07381806	rs75850271	0.618061	0.795219
cg07465627	rs12603606	5.12772e-05	0.000370896
cg07465627	rs12939887	0.0251791	0.0829012
cg07465627	rs171515	0.000137835	0.000874628
cg07465627	rs244359	0.000117909	0.000772772
cg07465627	rs2628296	0.0333418	0.106748
cg07465627	rs2628317	0.00515305	0.0227978
cg07465627	rs71361757	0.138716	0.316418
cg07465627	rs8080157	1.86763e-19	6.5184e-18
cg07826859	rs1990042	0.91873	0.956411
cg07826859	rs2289365	0.00445396	0.0201874
cg07826859	rs2331204	0.153814	0.338682
cg07826859	rs3812260	0.619856	0.795636
cg07826859	rs4724335	0.892542	0.947689
cg07826859	rs6962140	0.481571	0.692056
cg07986378	rs11054425	0.173193	0.363575
cg07986378	rs11054443	0.804805	0.902647
cg07986378	rs7311189	0.959311	0.978946
cg07986378	rs762718	0.700106	0.843268
cg07986378	rs974728	0.37651	0.599933
cg08396193	rs10225507	2.25801e-06	2.31778e-05
cg08396193	rs1859164	0.0453619	0.134734
cg08396193	rs2465276	0.000366983	0.00211827
cg08396193	rs36075045	0.529058	0.731253
cg08396193	rs3779456	0.425276	0.64531
cg08396193	rs6949451	0.0858446	0.219115
cg08396193	rs7801581	0.00360747	0.0166205
cg08709672	rs28415467	0.313712	0.532129
cg08709672	rs28480002	0.00202425	0.0098806
cg08709672	rs28498702	0.532248	0.734934
cg08709672	rs28499431	0.149932	0.333288
cg08709672	rs28517473	0.292884	0.510444
cg08709672	rs28648042	0.275136	0.491563
cg08709672	rs28689766	0.00606991	0.0259131
cg08709672	rs34792278	0.124354	0.291273
cg08709672	rs67115803	0.48443	0.695031
cg09022230	rs11760396	0.174013	0.364748
cg09022230	rs11769187	0.83805	0.921045
cg09022230	rs13234328	0.0175784	0.0615024
cg09022230	rs13243906	0.0028089	0.0132923
cg09022230	rs35197935	0.0971073	0.239509
cg09022230	rs35606034	4.60676e-05	0.000342076
cg09022230	rs4263645	0.157836	0.343014
cg09022230	rs4392805	0.0983114	0.241624
cg09022230	rs4628168	0.416533	0.637097
cg09022230	rs4720630	0.544382	0.743598
cg09022230	rs4724664	0.0140393	0.051306
cg09022230	rs57121758	0.242717	0.457264
cg09022230	rs58182076	0.0479592	0.139481
cg09022230	rs6463444	0.572617	0.760583
cg09022230	rs66460815	0.00322265	0.0151475
cg09022230	rs6948909	0.000411785	0.00236565
cg09022230	rs6969474	0.04241	0.128183
cg09022230	rs6974647	0.0544945	0.154623
cg09022230	rs71531304	0.325536	0.544903
cg09022230	rs73055885	0.150823	0.334204
cg09022230	rs73059713	0.0597241	0.165426
cg09022230	rs7789324	0.0806166	0.208066
cg09022230	rs7791840	0.0119596	0.0450018
cg09022230	rs80116377	0.646679	0.810897
cg09069072	rs10737908	0.479899	0.690659
cg09069072	rs17382471	0.0215676	0.0732458
cg09069072	rs2223694	0.122278	0.287375
cg09069072	rs2235789	0.000134233	0.000859581
cg09069072	rs34507209	8.68949e-45	1.73293e-42
cg09069072	rs35510636	1.85066e-45	5.16704e-43
cg09069072	rs496567	0.162504	0.348472
cg09069072	rs6659540	9.02644e-49	4.2003e-46
cg09069072	rs72640735	0.0735227	0.19439
cg09069072	rs72640756	0.295449	0.511798
cg09069072	rs72640794	0.738212	0.865276
cg09069072	rs72642320	0.41934	0.639082
cg09069072	rs7539732	7.94255e-05	0.000535642
cg09099830	rs2285459	4.38106e-30	3.21892e-28
cg09099830	rs3087438	4.47323e-23	2.15332e-21
cg09099830	rs4243233	0.53289	0.735093
cg09469355	rs10910034	0.212699	0.417033
cg09469355	rs1692584	0.143694	0.32383
cg09469355	rs2459998	0.0129886	0.0480956
cg09469355	rs2459999	0.0166585	0.0591736
cg09469355	rs2460002	0.00102778	0.00539391
cg09469355	rs2503701	0.0698148	0.187066
cg09469355	rs2503712	0.0129886	0.0480956
cg09469355	rs262683	0.37749	0.599933
cg09469355	rs262684	0.0171127	0.0603265
cg09469355	rs262685	0.016733	0.0592875
cg09469355	rs4648627	0.08867	0.224915
cg09469355	rs548738790	0.136065	0.311387
cg09469355	rs7512482	0.555489	0.749239
cg09662411	rs10874620	0.0209412	0.0714765
cg09662411	rs113823550	0.160173	0.345704
cg09662411	rs11582379	0.286494	0.503076
cg09662411	rs17371561	0.00706166	0.0290904
cg09662411	rs34835481	2.16159e-10	3.50882e-09
cg09662411	rs35442666	3.76866e-05	0.000289069
cg09662411	rs4484938	5.06102e-05	0.000367978
cg09662411	rs4970700	3.33966e-05	0.000259009
cg09662411	rs6703440	5.37631e-05	0.000386595
cg09662411	rs79050605	1.22675e-11	2.31424e-10
cg09837977	rs12671792	0.470294	0.683689
cg09837977	rs17158299	0.442865	0.660512
cg09837977	rs56178319	0.707595	0.846446
cg09837977	rs62464051	0.311234	0.530489
cg09837977	rs6466371	0.751745	0.868547
cg09837977	rs7811143	0.712756	0.85189
cg09935388	rs10874620	0.267239	0.483245
cg09935388	rs113823550	0.577225	0.764522
cg09935388	rs11582379	0.0365208	0.113801
cg09935388	rs17371561	0.248096	0.461849
cg09935388	rs34835481	0.006359	0.0269823
cg09935388	rs35442666	0.0520832	0.149914
cg09935388	rs4484938	0.0374113	0.116058
cg09935388	rs4970700	0.0412955	0.125596
cg09935388	rs6703440	0.0413946	0.125624
cg09935388	rs79050605	0.00496701	0.0220826
cg10190813	rs12702405	0.689161	0.836581
cg10190813	rs2686828	0.0465537	0.137159
cg10190813	rs885337	0.0930008	0.232669
cg10190813	rs939903	0.0477574	0.139185
cg10399789	rs10782912	1.16828e-10	2.06446e-09
cg10399789	rs113823550	0.274258	0.491563
cg10399789	rs11582379	0.133427	0.306846
cg10399789	rs17371561	3.95602e-05	0.000301782
cg10399789	rs34835481	6.46558e-16	1.64108e-14
cg10399789	rs35442666	1.98762e-10	3.32718e-09
cg10399789	rs4484938	3.17785e-10	5.04122e-09
cg10399789	rs4970700	2.01586e-10	3.32718e-09
cg10399789	rs6703440	3.38008e-10	5.30179e-09
cg10919522	rs11624967	2.00941e-05	0.000168984
cg10919522	rs11627539	0.704194	0.843824
cg10919522	rs2075024	0.508408	0.713304
cg10919522	rs7156893	0.156705	0.342427
cg10919522	rs9788450	0.0444906	0.132711
cg11152412	rs4886601	0.55329	0.748198
cg11152412	rs74025818	0.466132	0.680207
cg11152412	rs74781061	0.509663	0.714346
cg11207515	rs10270806	4.39366e-11	7.86353e-10
cg11207515	rs11761111	1.99802e-05	0.000168984
cg11207515	rs12703880	0.207635	0.411406
cg11207515	rs13235732	0.459997	0.675953
cg11207515	rs13309902	0.613699	0.793262
cg11207515	rs1496543	2.62747e-11	4.82625e-10
cg11207515	rs1496545	0.00159451	0.00794976
cg11207515	rs1496549	0.0805622	0.208066
cg11207515	rs2201643	1.76882e-10	3.0113e-09
cg11207515	rs4725705	1.96274e-11	3.65332e-10
cg11207515	rs62481841	0.249451	0.461849
cg11207515	rs7789511	6.27793e-10	9.63075e-09
cg11207515	rs7791332	3.80743e-11	6.90282e-10
cg11207515	rs985419	0.21872	0.424073
cg11231349	rs10158975	0.0465711	0.137159
cg11231349	rs10458392	3.30515e-09	4.75669e-08
cg11231349	rs2225845	7.416e-10	1.1132e-08
cg11231349	rs7539281	0.000519253	0.0028765
cg11314684	rs10754812	0.0111383	0.0424836
cg11314684	rs12097127	0.0237473	0.0789313
cg11314684	rs12403316	0.00415503	0.0190133
cg11314684	rs148036102	0.0219505	0.0738384
cg11314684	rs68140928	0.0228799	0.0764123
cg11314684	rs7512207	0.0250096	0.0825375
cg11554391	rs148405299	0.640403	0.810539
cg11554391	rs2244029	0.730533	0.862066
cg11554391	rs55748905	0.1417	0.321925
cg11556164	rs12671792	3.3581e-34	3.90659e-32
cg11556164	rs17158299	8.14138e-33	8.74259e-31
cg11556164	rs56178319	2.50069e-35	3.49096e-33
cg11556164	rs62464055	0.00968935	0.0375732
cg11556164	rs7811143	1.09843e-34	1.39401e-32
cg11660018	rs10751141	0.00562562	0.0244653
cg11660018	rs2105587	7.59449e-05	0.000514656
cg11660018	rs2155081	1.19175e-05	0.000107334
cg11660018	rs4363628	0.635481	0.808689
cg11660018	rs4943956	0.378562	0.600537
cg11660018	rs4944625	0.663137	0.823946
cg11660018	rs4944633	0.126021	0.293208
cg11660018	rs7119003	0.639102	0.810342
cg11660018	rs7950776	0.124867	0.291985
cg11902777	rs17562461	0.584331	0.771008
cg11902777	rs2672715	0.630934	0.805841
cg11902777	rs36004765	0.000169619	0.00107144
cg11902777	rs4957023	1.82764e-05	0.000157493
cg11902777	rs4957026	0.598367	0.779944
cg11902777	rs4957028	1.66395e-07	2.074e-06
cg11902777	rs55751028	0.855673	0.931036
cg11902777	rs6875975	1.59112e-07	2.00108e-06
cg11902777	rs75509302	3.13677e-21	1.36842e-19
cg12075928	rs12676612	0.970196	0.986448
cg12075928	rs140826832	0.491436	0.699332
cg12075928	rs6993266	0.457225	0.673298
cg12075928	rs79545714	0.943298	0.96898
cg12513616	rs10073539	0.867164	0.934796
cg12513616	rs6883364	0.294535	0.511798
cg12513616	rs6896573	0.066953	0.181136
cg12513616	rs7719093	0.679233	0.832068
cg12513616	rs9329123	0.663996	0.823946
cg12547807	rs11121406	0.761909	0.873973
cg12547807	rs11802522	0.0359016	0.112122
cg12547807	rs12565445	0.00668055	0.027839
cg12547807	rs1890683	0.688336	0.836581
cg12547807	rs2275457	0.877633	0.940273
cg12547807	rs4926491	0.165454	0.353172
cg12547807	rs6688312	0.76754	0.876565
cg12547807	rs9659326	0.37092	0.593812
cg12547807	rs9787285	0.00653608	0.0275789
cg12803068	rs11347212	0.47938	0.690624
cg12803068	rs147256167	3.73643e-09	5.26874e-08
cg12803068	rs1990042	0.220313	0.42539
cg12803068	rs2158564	0.538791	0.740989
cg12803068	rs2331175	0.120664	0.284059
cg12803068	rs3812260	0.477608	0.688782
cg12803068	rs4724334	0.400656	0.621462
cg12803068	rs4724335	0.521749	0.723298
cg12803068	rs5883916	0.758798	0.871836
cg12803068	rs7797034	0.271356	0.488161
cg12806681	rs17562461	0.181769	0.37371
cg12806681	rs2672715	0.0639043	0.174166
cg12806681	rs36004765	0.115443	0.275774
cg12806681	rs4957023	0.603628	0.784604
cg12806681	rs4957026	3.96849e-07	4.69493e-06
cg12806681	rs4957028	0.963921	0.982214
cg12806681	rs55751028	0.422387	0.642323
cg12806681	rs6875975	0.901971	0.950303
cg12806681	rs75509302	4.30713e-16	1.11347e-14
cg12876356	rs10874620	0.0455729	0.135074
cg12876356	rs113823550	0.165985	0.353764
cg12876356	rs11582379	0.216877	0.423441
cg12876356	rs17371561	0.00921279	0.0361197
cg12876356	rs34835481	1.25355e-08	1.71564e-07
cg12876356	rs35442666	9.07917e-05	0.000603549
cg12876356	rs4484938	0.000120282	0.000784641
cg12876356	rs4970700	6.26021e-05	0.000439158
cg12876356	rs6703440	0.00013585	0.000865967
cg12876356	rs79050605	1.93349e-09	2.83693e-08
cg13038618	rs10873298	0.953139	0.9755
cg13038618	rs11622645	0.377751	0.599933
cg13038618	rs12434966	0.327722	0.545942
cg13038618	rs1532983	0.598137	0.779944
cg13038618	rs175998	0.98003	0.990181
cg13038618	rs2041964	0.49847	0.703724
cg13038618	rs2363514	0.915019	0.95605
cg13039251	rs10054504	0.323628	0.543665
cg13039251	rs10940995	0.00253087	0.0121412
cg13039251	rs12054657	0.939775	0.967497
cg13039251	rs12110008	0.464666	0.680207
cg13039251	rs13155323	0.889442	0.946388
cg13039251	rs13181283	0.0655348	0.177644
cg13039251	rs161533	0.0770894	0.201908
cg13039251	rs283128	0.558525	0.750422
cg13039251	rs6861526	0.736208	0.865276
cg13039251	rs7733163	0.981909	0.990422
cg13193840	rs2741275	0.410099	0.633017
cg13193840	rs34547337	0.748341	0.868307
cg13193840	rs4521030	0.879319	0.941357
cg13193840	rs56945689	0.77541	0.880749
cg13193840	rs790051	0.0048638	0.0217624
cg13500388	rs11639620	0.578165	0.764803
cg13500388	rs12926574	0.246947	0.460879
cg13518625	rs10112199	0.289436	0.506332
cg13518625	rs10866875	0.856909	0.931129
cg13518625	rs12156225	0.388486	0.610177
cg13518625	rs12682644	0.90159	0.950303
cg13518625	rs28414932	0.0608999	0.168016
cg13518625	rs35868226	0.0754859	0.198827
cg13518625	rs4732986	0.0248832	0.0823149
cg13518625	rs55993223	0.997036	0.997086
cg13518625	rs58354761	0.679483	0.832068
cg13518625	rs6558148	0.181641	0.37371
cg13518625	rs6992980	0.898349	0.950303
cg13518625	rs7000693	0.0409174	0.124991
cg13518625	rs7014829	0.476477	0.688696
cg13518625	rs7460831	0.448386	0.66661
cg13518625	rs7461150	0.0961047	0.238299
cg13518625	rs7839107	0.754691	0.868547
cg13976502	rs11624967	0.339628	0.560616
cg13976502	rs11627539	0.365398	0.589706
cg13976502	rs2075024	0.627714	0.802463
cg13976502	rs7156893	0.0257629	0.084425
cg13976502	rs9788450	0.698594	0.842902
cg14580211	rs56936915	4.34398e-05	0.000324289
cg14580211	rs6868496	0.319486	0.538651
cg14624207	rs312786	0.217268	0.423449
cg14624207	rs624947	0.684947	0.836049
cg14624207	rs634008	0.231898	0.443029
cg14624207	rs923346	0.820493	0.907953
cg14753356	rs115560311	0.769509	0.876927
cg14753356	rs116665440	0.0858568	0.219115
cg14753356	rs116788351	0.521239	0.723298
cg14753356	rs11751309	0.217488	0.423449
cg14753356	rs1264372	0.107147	0.259638
cg14753356	rs13201769	1.51781e-05	0.000131606
cg14753356	rs13217914	4.0258e-15	9.52546e-14
cg14753356	rs2535324	8.15378e-05	0.000547244
cg14753356	rs3094122	0.00338891	0.0157174
cg14753356	rs3095337	0.0632656	0.173174
cg14753356	rs3095339	0.00272879	0.0129571
cg14753356	rs3131036	0.00272879	0.0129571
cg14753356	rs4713356	0.737231	0.865276
cg14753356	rs4713361	1.66582e-15	4.00946e-14
cg14753356	rs6911571	0.151223	0.334559
cg14753356	rs7740474	0.0102938	0.0395872
cg14817490	rs11744762	0.208281	0.411833
cg14817490	rs11746079	0.00593061	0.0254357
cg14817490	rs12188321	0.538252	0.740989
cg14817490	rs2672715	0.001148	0.00591369
cg14817490	rs2672725	0.0086669	0.034178
cg14817490	rs36004765	0.0162995	0.0580463
cg14817490	rs4957026	0.223954	0.430634
cg14817490	rs4957028	0.142365	0.32203
cg14817490	rs67665078	0.542559	0.743598
cg14817490	rs6875975	0.0471752	0.138354
cg14817490	rs72717410	0.688611	0.836581
cg14817490	rs72717411	0.674233	0.829259
cg14817490	rs72717419	0.00468525	0.0210987
cg14817490	rs75509302	1.51089e-05	0.000131606
cg14817490	rs77580397	0.0107263	0.0411371
cg15159987	rs10406694	3.0605e-05	0.000240026
cg15159987	rs11086047	0.353161	0.578654
cg15159987	rs113688761	0.688925	0.836581
cg15159987	rs2227357	0.137543	0.314255
cg15159987	rs2227381	0.0558729	0.157298
cg15159987	rs2241377	0.0115413	0.0436628
cg15159987	rs2303091	0.703024	0.843824
cg15159987	rs2353102	0.566579	0.755439
cg15159987	rs3184577	0.703024	0.843824
cg15159987	rs45454499	0.00519563	0.0228676
cg15159987	rs56182370	0.0804706	0.208066
cg15159987	rs77379139	0.00582548	0.0250999
cg15159987	rs773855	0.0034327	0.0158677
cg15159987	rs773921	0.820672	0.907953
cg15159987	rs8112871	9.70431e-06	8.91265e-05
cg15187398	rs10404242	0.662421	0.823946
cg15187398	rs1599860	0.409434	0.632968
cg15187398	rs2066775	0.141963	0.321925
cg15187398	rs35751290	0.176134	0.367539
cg15187398	rs758145	0.398208	0.620089
cg15342087	rs115560311	0.861931	0.933112
cg15342087	rs116665440	0.215234	0.420821
cg15342087	rs116788351	0.872234	0.937755
cg15342087	rs11751309	0.751288	0.868547
cg15342087	rs1264372	0.398634	0.620089
cg15342087	rs13201769	0.179049	0.37085
cg15342087	rs13217914	0.000451569	0.00257302
cg15342087	rs2535324	0.0831452	0.212974
cg15342087	rs3094122	0.0534413	0.152599
cg15342087	rs3095337	0.170736	0.360041
cg15342087	rs3095339	0.0225546	0.0755066
cg15342087	rs3131036	0.0225546	0.0755066
cg15342087	rs4713356	0.27582	0.491563
cg15342087	rs4713361	0.00047257	0.00266011
cg15342087	rs6911571	0.399326	0.620089
cg15342087	rs7740474	0.515914	0.720216
cg15474579	rs113041051	0.902874	0.950537
cg15474579	rs12201069	6.02154e-05	0.000424549
cg15474579	rs12207548	8.15183e-17	2.32244e-15
cg15474579	rs1321313	4.44934e-28	2.70056e-26
cg15474579	rs146170154	1.8075e-28	1.14694e-26
cg15474579	rs183541	0.305229	0.524754
cg15474579	rs199604576	0.394716	0.616358
cg15474579	rs236480	0.0528342	0.151763
cg15474579	rs3176320	3.03129e-24	1.56729e-22
cg15474579	rs3176322	0.640419	0.810539
cg15474579	rs35328363	1.09858e-05	9.95856e-05
cg15474579	rs4713989	0.931959	0.963714
cg15474579	rs62406593	1.21583e-07	1.57157e-06
cg15474579	rs6457931	3.37776e-21	1.4289e-19
cg15474579	rs6457932	0.45523	0.672201
cg15474579	rs6457933	4.33527e-17	1.26084e-15
cg15474579	rs720170	0.238277	0.452563
cg15474579	rs72853320	0.880792	0.941489
cg15474579	rs9349002	0.980251	0.990181
cg15474579	rs9368944	0.193419	0.39189
cg15474579	rs9380586	0.643035	0.81057
cg15474579	rs9470358	1.21359e-27	7.05904e-26
cg16201146	rs116047559	0.278565	0.493763
cg16201146	rs117364963	0.290381	0.507349
cg16201146	rs140727941	0.269793	0.486604
cg16201146	rs148977373	0.401714	0.622412
cg16201146	rs200129008	0.429523	0.648932
cg16201146	rs55653450	0.284906	0.50155
cg16201146	rs6035245	0.410571	0.633017
cg16201146	rs6075479	0.435445	0.65434
cg16201146	rs6075489	0.120057	0.283587
cg16201146	rs6081548	0.900049	0.950303
cg16201146	rs6112262	0.338314	0.559581
cg16201146	rs8117713	0.257654	0.469562
cg16254309	rs10277243	0.69062	0.837624
cg16254309	rs12703766	0.295034	0.511798
cg16254309	rs1880597	0.249109	0.461849
cg16254309	rs200475789	0.320801	0.540214
cg16254309	rs2056630	0.232305	0.443029
cg16254309	rs2140840	0.233516	0.444732
cg16254309	rs62504457	0.278473	0.493763
cg16254309	rs62504458	0.316399	0.536036
cg16254309	rs6975019	0.12994	0.299333
cg16254309	rs7797682	0.313229	0.531955
cg16254309	rs9655685	0.250543	0.463059
cg16556677	rs10832514	0.591081	0.775516
cg16556677	rs108961	0.177581	0.368903
cg16556677	rs12422173	0.0518749	0.149623
cg16556677	rs2283214	0.268244	0.484435
cg16556677	rs231361	3.75136e-05	0.000289069
cg16556677	rs34514246	0.635119	0.808689
cg16556677	rs422316	0.377262	0.599933
cg16556677	rs61870802	0.321668	0.541023
cg16556677	rs72844252	0.295494	0.511798
cg16556677	rs760419	0.417187	0.637097
cg16556677	rs78131	9.41693e-07	1.02703e-05
cg16556677	rs9666537	0.0572378	0.159171
cg16556677	rs9666604	0.0785105	0.204098
cg16611234	rs10437720	7.71093e-06	7.17631e-05
cg16611234	rs10896910	2.31524e-06	2.34208e-05
cg16611234	rs10896920	4.37928e-07	5.05246e-06
cg16611234	rs11229803	1.33406e-17	4.33103e-16
cg16611234	rs35188256	2.31524e-06	2.34208e-05
cg16611234	rs3740948	1.8477e-05	0.000158245
cg16611234	rs504789	1.22997e-06	1.3208e-05
cg16611234	rs563191	1.53918e-17	4.88341e-16
cg16611234	rs567951	1.21527e-17	4.03932e-16
cg16611234	rs7935927	4.08843e-05	0.000308511
cg16794579	rs12923427	0.642998	0.81057
cg16794579	rs12923597	0.0247228	0.0819785
cg16794579	rs4555139	4.86098e-07	5.56223e-06
cg17024919	rs11129023	0.290826	0.507492
cg17024919	rs12490619	0.88884	0.946388
cg17024919	rs13084563	0.836854	0.921045
cg17024919	rs1606850	0.00023004	0.0014147
cg17024919	rs17009383	0.161927	0.34794
cg17024919	rs1818556	0.0109768	0.0419824
cg17024919	rs2878426	0.0983097	0.241624
cg17024919	rs4858007	0.979602	0.990181
cg17024919	rs4858008	0.33223	0.552793
cg17024919	rs4858346	0.975759	0.988068
cg17024919	rs4858347	0.916647	0.95605
cg17024919	rs4858350	0.199021	0.400337
cg17024919	rs559792779	0.498756	0.703724
cg17024919	rs62236197	0.0318359	0.102877
cg17024919	rs6798573	0.207766	0.411406
cg17024919	rs7428718	0.68877	0.836581
cg17024919	rs75465864	0.0338375	0.107357
cg17024919	rs7652766	0.24922	0.461849
cg17024919	rs79561522	0.160222	0.345704
cg17024919	rs957589	0.793501	0.895495
cg17024919	rs957590	0.801626	0.901023
cg17024919	rs9824595	0.00769873	0.0309724
cg17287155	rs11744762	0.14471	0.324261
cg17287155	rs11746079	0.459742	0.675953
cg17287155	rs12188321	0.438354	0.655887
cg17287155	rs2672715	0.0811298	0.208962
cg17287155	rs2672725	0.947021	0.971374
cg17287155	rs36004765	0.699309	0.843035
cg17287155	rs4957026	0.127408	0.295452
cg17287155	rs4957028	0.91596	0.95605
cg17287155	rs67665078	0.440291	0.658079
cg17287155	rs6875975	0.697165	0.842107
cg17287155	rs72717410	0.729332	0.862066
cg17287155	rs72717411	0.721241	0.856167
cg17287155	rs72717419	0.897097	0.950303
cg17287155	rs75509302	0.00593985	0.0254357
cg17287155	rs77580397	0.852512	0.929336
cg17372101	rs10265558	0.55865	0.750422
cg17372101	rs1177007	0.0140104	0.051306
cg17372101	rs12531111	0.000263893	0.00160171
cg17372101	rs1613285	0.0129277	0.0480956
cg17372101	rs2049468	0.620665	0.795636
cg17372101	rs2110306	0.00782242	0.0312003
cg17372101	rs3053518	0.56743	0.755851
cg17372101	rs62482345	0.326888	0.545204
cg17372101	rs76688271	0.517775	0.720805
cg17372101	rs7781495	0.377123	0.599933
cg17372101	rs851656	0.4895	0.698195
cg17372101	rs851708	0.370467	0.593812
cg17372101	rs851715	0.0144812	0.0523723
cg17619755	rs114593439	0.0780984	0.203786
cg17619755	rs2293861	0.685129	0.836049
cg17619755	rs3130487	0.00737719	0.0301127
cg17619755	rs3132444	0.00017519	0.00110164
cg17619755	rs3749953	0.431174	0.64932
cg17619755	rs4711277	0.417298	0.637097
cg17619755	rs707939	0.200027	0.401204
cg17619755	rs9281574	0.927159	0.962315
cg17924476	rs2244029	1.9509e-09	2.83693e-08
cg17924476	rs55748905	0.417183	0.637097
cg17924476	rs6869832	0.519018	0.721662
cg18146737	rs10874620	0.0677257	0.182873
cg18146737	rs113823550	0.0469761	0.13806
cg18146737	rs11582379	0.524553	0.7258
cg18146737	rs17371561	0.0216758	0.0732673
cg18146737	rs34835481	8.01308e-09	1.10755e-07
cg18146737	rs35442666	0.000852992	0.00456236
cg18146737	rs4484938	0.000958052	0.00508533
cg18146737	rs4970700	0.00064419	0.00352663
cg18146737	rs6703440	0.000997102	0.00525266
cg18146737	rs79050605	3.05665e-10	4.90469e-09
cg18316974	rs10874620	0.0146724	0.0529267
cg18316974	rs113823550	0.0725114	0.192811
cg18316974	rs11582379	0.566443	0.755439
cg18316974	rs17371561	0.00700929	0.0290355
cg18316974	rs34835481	1.21561e-10	2.12123e-09
cg18316974	rs35442666	4.2606e-05	0.000319774
cg18316974	rs4484938	6.3735e-05	0.000440766
cg18316974	rs4970700	2.72721e-05	0.000217553
cg18316974	rs6703440	6.3735e-05	0.000440766
cg18316974	rs79050605	2.16981e-12	4.32722e-11
cg18642234	rs111533129	0.000110567	0.000728077
cg18642234	rs11710434	0.595559	0.778087
cg18642234	rs34463816	1.46243e-05	0.000128399
cg18642234	rs35869135	5.66329e-07	6.42761e-06
cg18642234	rs3811699	3.16575e-16	8.49883e-15
cg18642234	rs56127630	0.554979	0.749239
cg18642234	rs6790105	0.547961	0.746279
cg18642234	rs9864406	3.88401e-07	4.63426e-06
cg18642234	rs9878943	2.94352e-16	8.05716e-15
cg18642234	rs9881860	0.595559	0.778087
cg18754985	rs1675505	0.390634	0.612036
cg18754985	rs17195226	0.20191	0.403821
cg18754985	rs1729969	0.270529	0.487301
cg18754985	rs1881670	0.720792	0.856167
cg18754985	rs2061582	0.857092	0.931129
cg18754985	rs2316131	0.361562	0.585309
cg18754985	rs60848127	0.98151	0.990422
cg18754985	rs6772735	0.431058	0.64932
cg18754985	rs6798905	0.963206	0.982203
cg18754985	rs7615727	0.908719	0.953097
cg18754985	rs9827866	0.901307	0.950303
cg19254163	rs475601	0.844598	0.925478
cg19254163	rs4938984	0.465986	0.680207
cg19254163	rs514890	0.736558	0.865276
cg19254163	rs565539	0.161491	0.347904
cg19254163	rs7126832	0.976036	0.988068
cg19254163	rs956708	0.446632	0.664711
cg19572487	rs12103711	0.997086	0.997086
cg19572487	rs2715554	0.906404	0.952727
cg19589396	rs10104995	0.000193035	0.00120842
cg19589396	rs17197341	0.8208	0.907953
cg19589396	rs17776569	0.000124474	0.000806385
cg19589396	rs2458286	0.199605	0.400933
cg19589396	rs2570952	7.05368e-05	0.000480338
cg19589396	rs34451143	0.034945	0.109872
cg19589396	rs35013073	5.73343e-05	0.000406288
cg19589396	rs4075572	4.64957e-05	0.000343429
cg19589396	rs565720	2.15959e-05	0.00017839
cg19589396	rs62526538	0.76517	0.875938
cg19589396	rs665298	4.83111e-05	0.000353101
cg19589396	rs6985891	0.821831	0.908374
cg19589396	rs7817690	0.211868	0.416574
cg19589396	rs7833563	0.0952778	0.236722
cg19589396	rs7842414	0.0336016	0.107095
cg19713429	rs10917461	0.186802	0.381644
cg19713429	rs11586303	0.0537564	0.153151
cg19713429	rs12138950	0.814195	0.903624
cg19713429	rs12735636	0.092884	0.232669
cg19713429	rs4912100	0.144358	0.323993
cg19713429	rs60066365	0.602865	0.784343
cg19713429	rs6426809	0.218378	0.424007
cg19713429	rs6656952	0.553645	0.748198
cg19713429	rs6669110	0.336287	0.557549
cg19713429	rs7549219	0.602865	0.784343
cg19713429	rs78800358	0.737257	0.865276
cg19713429	rs880361	4.04357e-06	3.86632e-05
cg19713851	rs2741302	0.326759	0.545204
cg19713851	rs55927272	0.502892	0.706275
cg19713851	rs56945689	0.017799	0.0621186
cg19713851	rs6747223	0.809255	0.90313
cg19713851	rs790051	0.164341	0.351871
cg19717773	rs13243214	6.10514e-32	6.0877e-30
cg19717773	rs148365357	0.000310072	0.00183668
cg19717773	rs1636255	2.17748e-26	1.16914e-24
cg19717773	rs1636264	6.97766e-23	3.24694e-21
cg19717773	rs17132741	0.000279518	0.00168193
cg19717773	rs1713919	5.97669e-30	3.97308e-28
cg19717773	rs2158694	2.26494e-30	1.97616e-28
cg19717773	rs2258960	8.21164e-21	3.3716e-19
cg19717773	rs2260230	3.20752e-30	2.63394e-28
cg19717773	rs2527682	1.49313e-19	5.48528e-18
cg19717773	rs33991430	6.65739e-32	6.19581e-30
cg19717773	rs549176330	0.00106202	0.00553201
cg19717773	rs6461600	7.44974e-07	8.25384e-06
cg19717773	rs6964740	0.000215935	0.00134574
cg19717773	rs6970963	7.01004e-10	1.0637e-08
cg19717773	rs7777484	4.40201e-14	9.03706e-13
cg19717773	rs7784066	2.89747e-23	1.4446e-21
cg19717773	rs798480	8.80072e-16	2.19389e-14
cg19717773	rs798481	2.02586e-10	3.32718e-09
cg19717773	rs798486	5.92679e-30	3.97308e-28
cg19717773	rs798487	3.75169e-30	2.90965e-28
cg19717773	rs798492	3.99517e-12	7.74619e-11
cg19859270	rs17195226	0.146901	0.328644
cg19859270	rs1729969	0.670311	0.827369
cg19859270	rs1881670	0.129758	0.299333
cg19859270	rs2061582	0.71766	0.853807
cg19859270	rs2316131	0.0727965	0.193201
cg19859270	rs60848127	0.310431	0.530431
cg19859270	rs62266549	0.753669	0.868547
cg19859270	rs6772735	0.0451973	0.134532
cg19859270	rs6793347	0.808161	0.90313
cg19859270	rs6798905	0.324133	0.543858
cg19859270	rs7103	0.883852	0.943887
cg19859270	rs7615727	0.648867	0.811665
cg19859270	rs9827866	0.511778	0.716592
cg20295214	rs28415467	0.915309	0.95605
cg20295214	rs28480002	5.40015e-05	0.000386595
cg20295214	rs28498702	0.521257	0.723298
cg20295214	rs28499431	0.941552	0.967899
cg20295214	rs28517473	0.0941488	0.235119
cg20295214	rs28648042	0.357229	0.583265
cg20295214	rs28689766	2.84398e-06	2.79591e-05
cg20295214	rs34792278	0.891865	0.947689
cg20295214	rs67115803	0.548483	0.746279
cg20778199	rs12204442	0.994287	0.997086
cg20778199	rs149240516	0.345351	0.567722
cg20778199	rs62436322	0.42585	0.645313
cg20778199	rs9377077	0.689056	0.836581
cg20778199	rs9390491	0.345676	0.567722
cg20778199	rs9399617	0.494801	0.701973
cg20778199	rs9485215	0.644078	0.81057
cg21121843	rs10155264	0.493997	0.701545
cg21121843	rs141994971	0.198935	0.400337
cg21121843	rs16844028	0.477055	0.688696
cg21121843	rs28403215	0.115221	0.275774
cg21121843	rs363095	0.317564	0.53609
cg21121843	rs363100	0.499984	0.703724
cg21121843	rs363101	0.358336	0.583628
cg21121843	rs6446724	0.493997	0.701545
cg21140898	rs10888711	0.381825	0.605026
cg21140898	rs112312742	0.995691	0.997086
cg21140898	rs11579642	0.0235421	0.0784361
cg21140898	rs11586124	0.00706421	0.0290904
cg21140898	rs12092511	0.22872	0.437988
cg21140898	rs72692228	0.00908905	0.0357417
cg21140898	rs77094699	0.115564	0.275774
cg21161138	rs11744762	0.744907	0.868307
cg21161138	rs11746079	0.729065	0.862066
cg21161138	rs12188321	0.500571	0.703724
cg21161138	rs2672715	0.562409	0.753477
cg21161138	rs2672725	0.594855	0.778087
cg21161138	rs36004765	0.211358	0.416157
cg21161138	rs4957026	0.742979	0.867266
cg21161138	rs4957028	0.382487	0.605388
cg21161138	rs67665078	0.559054	0.750422
cg21161138	rs6875975	0.340525	0.56077
cg21161138	rs72717410	0.675358	0.829259
cg21161138	rs72717411	0.757955	0.871586
cg21161138	rs72717419	0.143824	0.32383
cg21161138	rs75509302	0.278714	0.493763
cg21161138	rs79070593	0.183792	0.376761
cg21322436	rs10277243	0.889364	0.946388
cg21322436	rs12703766	0.397743	0.620089
cg21322436	rs1880597	0.0174762	0.0612983
cg21322436	rs200475789	0.0300232	0.0974708
cg21322436	rs2056630	0.00772302	0.0309808
cg21322436	rs2140840	0.0201576	0.0693103
cg21322436	rs62504457	0.0115408	0.0436628
cg21322436	rs62504458	0.021617	0.0732458
cg21322436	rs6975019	0.162007	0.34794
cg21322436	rs7797682	0.0347319	0.109449
cg21322436	rs9655685	0.0127677	0.047657
cg21393163	rs1148460	1.73567e-10	2.99136e-09
cg21393163	rs1148472	0.88005	0.941417
cg21393163	rs2486316	0.452843	0.672201
cg21393163	rs34119271	0.936769	0.967255
cg21393163	rs522205	0.120588	0.284059
cg21393163	rs57331271	0.178935	0.37085
cg21393163	rs5746059	0.171936	0.362025
cg21393163	rs630542	0.00937768	0.0365677
cg21566642	rs201896113	0.0819694	0.210348
cg21566642	rs34547337	0.752235	0.868547
cg21566642	rs4521030	0.812094	0.90313
cg21566642	rs56945689	0.382974	0.605472
cg21566642	rs790051	0.00234689	0.0113759
cg21611682	rs312786	0.106711	0.259526
cg21611682	rs624947	0.196279	0.396535
cg21611682	rs634008	0.0564157	0.157611
cg21611682	rs923346	0.150622	0.334204
cg21913886	rs12142287	0.84665	0.926611
cg21913886	rs17382471	0.850206	0.928707
cg21913886	rs1883761	1.19928e-15	2.93717e-14
cg21913886	rs2235786	3.82484e-09	5.33947e-08
cg21913886	rs2235789	0.11837	0.281506
cg21913886	rs34507209	1.33648e-16	3.73145e-15
cg21913886	rs6677061	1.76415e-17	5.4728e-16
cg21913886	rs72640735	4.76626e-15	1.10895e-13
cg21913886	rs72640756	2.83467e-20	1.09922e-18
cg21913886	rs72640794	3.90643e-16	1.02894e-14
cg21913886	rs72642320	3.7741e-10	5.85405e-09
cg21913886	rs742668	0.340639	0.56077
cg21913886	rs7539732	0.00416767	0.0190133
cg21913886	rs7543456	0.00109881	0.00570239
cg22132788	rs11347212	0.595827	0.778087
cg22132788	rs147256167	2.32121e-07	2.86762e-06
cg22132788	rs1990042	0.253716	0.465445
cg22132788	rs2158564	0.489112	0.698195
cg22132788	rs2331175	0.357853	0.583602
cg22132788	rs3812260	0.780424	0.88503
cg22132788	rs4724334	0.500467	0.703724
cg22132788	rs4724335	0.587815	0.773412
cg22132788	rs5883916	0.768066	0.876565
cg22132788	rs7797034	0.426202	0.645313
cg22851561	rs10147361	0.931524	0.963714
cg22851561	rs11627539	0.513184	0.71784
cg22851561	rs2075024	0.261511	0.475351
cg22851561	rs62004950	0.489673	0.698195
cg22851561	rs7156893	0.805743	0.902647
cg22851561	rs9788450	0.576649	0.764484
cg23079012	rs11891372	0.974898	0.988068
cg23079012	rs11904059	0.763768	0.875386
cg23079012	rs6725841	0.674337	0.829259
cg23110422	rs1009122	0.620376	0.795636
cg23110422	rs2156422	0.454281	0.672201
cg23110422	rs2256290	0.455348	0.672201
cg23110422	rs2836705	2.66744e-07	3.26644e-06
cg23110422	rs28420538	5.78786e-36	8.97762e-34
cg23110422	rs58147311	6.92886e-05	0.000474151
cg23161492	rs10152918	0.613542	0.793262
cg23161492	rs112350158	0.000718526	0.00390297
cg23161492	rs12440213	1.25177e-09	1.85901e-08
cg23161492	rs12442778	7.07224e-20	2.66834e-18
cg23161492	rs16974181	0.490137	0.698195
cg23161492	rs17239917	0.469796	0.683689
cg23161492	rs25653	0.549994	0.746455
cg23161492	rs28565347	2.00541e-06	2.1004e-05
cg23161492	rs28591352	0.000471954	0.00266011
cg23161492	rs28787610	0.000506569	0.00281741
cg23161492	rs55754818	0.490137	0.698195
cg23161492	rs60631209	0.455999	0.672201
cg23161492	rs72754562	0.455999	0.672201
cg23161492	rs748508	0.0115127	0.0436628
cg23161492	rs8030857	3.71576e-06	3.57738e-05
cg23161492	rs8031576	0.0126946	0.0475111
cg23161492	rs8035089	0.00475316	0.0213357
cg23161492	rs893615	0.260477	0.474088
cg23161492	rs893616	0.0502409	0.145814
cg23480021	rs1157438	0.203369	0.406157
cg23480021	rs13100427	0.055414	0.156724
cg23480021	rs145791808	0.0654485	0.177644
cg23480021	rs28765996	0.00245877	0.011836
cg23480021	rs4568155	0.0952993	0.236722
cg23480021	rs4624585	0.497812	0.703724
cg23480021	rs7628942	0.907684	0.952727
cg23480021	rs9842199	0.0319335	0.102954
cg23480021	rs9854991	0.129113	0.298414
cg23480021	rs9860087	0.885214	0.944048
cg23480021	rs9882784	0.907684	0.952727
cg23576855	rs10072668	1.92251e-05	0.000163648
cg23576855	rs2672715	0.250768	0.463059
cg23576855	rs36004765	0.0121875	0.0457361
cg23576855	rs4957023	8.10464e-08	1.05739e-06
cg23576855	rs4957026	3.54808e-09	5.05421e-08
cg23576855	rs4957028	1.43156e-14	3.07454e-13
cg23576855	rs55751028	2.71495e-07	3.29571e-06
cg23576855	rs6875975	1.17035e-14	2.59334e-13
cg23576855	rs75509302	1.70922e-168	2.38607e-165
cg23667432	rs2741302	0.00516054	0.0227978
cg23667432	rs2853386	0.00578563	0.0250054
cg23667432	rs56945689	0.000993331	0.00525262
cg23667432	rs6747223	0.437226	0.655605
cg23667432	rs790051	0.302663	0.521627
cg23681440	rs1410432	0.186994	0.381644
cg23681440	rs1927519	0.0323176	0.103952
cg23681440	rs3858762	0.31305	0.531955
cg23681440	rs73172731	0.27514	0.491563
cg23681440	rs73172733	0.370732	0.593812
cg23681440	rs78018739	0.897174	0.950303
cg23681440	rs7983414	0.056564	0.157611
cg23681440	rs7988600	0.0324477	0.104131
cg23681440	rs9319329	0.680848	0.83228
cg23681440	rs9512447	0.642317	0.81057
cg23681440	rs9551341	0.0559363	0.157298
cg23681440	rs9553919	0.310306	0.530431
cg23771366	rs10751141	0.0540154	0.153575
cg23771366	rs2105587	6.83117e-05	0.000469769
cg23771366	rs2155081	0.00134003	0.00677782
cg23771366	rs4363628	0.831653	0.917776
cg23771366	rs4943956	0.610992	0.791964
cg23771366	rs4944625	0.578533	0.764803
cg23771366	rs4944633	0.667825	0.82576
cg23771366	rs7119003	0.564452	0.754765
cg23771366	rs7950776	0.669641	0.827273
cg23916896	rs17562461	0.0189289	0.0654078
cg23916896	rs2672715	0.374377	0.59866
cg23916896	rs36004765	0.000494731	0.00277367
cg23916896	rs4957023	3.3384e-06	3.23639e-05
cg23916896	rs4957026	0.103306	0.252125
cg23916896	rs4957028	8.08862e-07	8.89111e-06
cg23916896	rs55751028	0.86589	0.934144
cg23916896	rs6875975	6.51919e-07	7.28063e-06
cg23916896	rs75509302	2.01615e-06	2.1004e-05
cg23973524	rs10038	0.859393	0.932178
cg23973524	rs10410509	0.696162	0.842107
cg23973524	rs11878358	0.0135858	0.0499098
cg23973524	rs150249184	0.000362174	0.00210665
cg23973524	rs2051815	0.383554	0.605478
cg23973524	rs34439163	0.776018	0.880749
cg23973524	rs55801653	0.955279	0.975545
cg23973524	rs57763554	0.812558	0.90313
cg23973524	rs66639850	0.308772	0.52889
cg23973524	rs71336690	0.975399	0.988068
cg23973524	rs7256986	0.612723	0.793262
cg23973524	rs75069709	0.211132	0.416157
cg24090911	rs11744762	0.488545	0.698195
cg24090911	rs11746079	0.0806332	0.208066
cg24090911	rs12188321	0.617156	0.795159
cg24090911	rs2672715	0.206207	0.410648
cg24090911	rs2672725	0.254908	0.466996
cg24090911	rs36004765	0.838573	0.921045
cg24090911	rs4957026	0.430079	0.64907
cg24090911	rs4957028	0.647079	0.810897
cg24090911	rs67665078	0.60433	0.784785
cg24090911	rs6875975	0.747707	0.868307
cg24090911	rs72717410	0.0917884	0.230461
cg24090911	rs72717411	0.112774	0.270968
cg24090911	rs72717419	0.351272	0.576235
cg24090911	rs75509302	0.00984543	0.0380726
cg24090911	rs79070593	0.355364	0.581581
cg24540678	rs11993007	0.168349	0.357709
cg24540678	rs13277332	0.223525	0.430401
cg24540678	rs1541875	0.0723037	0.192626
cg24540678	rs76378029	0.0689026	0.185393
cg24556382	rs10001613	0.157547	0.343014
cg24556382	rs10213525	0.0866728	0.220794
cg24556382	rs11728181	0.66474	0.823949
cg24556382	rs11737748	0.858264	0.931677
cg24556382	rs13116270	0.846959	0.926611
cg24556382	rs17059217	0.806951	0.902647
cg24556382	rs17323530	0.992993	0.997086
cg24556382	rs28361970	0.862259	0.933112
cg24556382	rs35730812	0.966262	0.983881
cg24556382	rs4535319	0.0964758	0.238372
cg24556382	rs9991863	0.805615	0.902647
cg24859433	rs115560311	0.953129	0.9755
cg24859433	rs116665440	0.324893	0.544479
cg24859433	rs116788351	0.921774	0.957438
cg24859433	rs11751309	0.873292	0.937755
cg24859433	rs1264372	0.547723	0.746279
cg24859433	rs13201769	0.0194961	0.0672013
cg24859433	rs13217914	2.64104e-05	0.000213115
cg24859433	rs2535324	0.0066358	0.0277802
cg24859433	rs3094122	0.0604496	0.167104
cg24859433	rs3095337	0.368126	0.592738
cg24859433	rs3095339	0.0399567	0.122862
cg24859433	rs3131036	0.0399567	0.122862
cg24859433	rs4713356	0.582893	0.769837
cg24859433	rs4713361	2.45096e-05	0.000199979
cg24859433	rs6911571	0.434721	0.653955
cg24859433	rs7740474	0.11123	0.26818
cg24996979	rs11624967	0.0411932	0.125558
cg24996979	rs11627539	0.000310498	0.00183668
cg24996979	rs2075024	0.0013645	0.00685194
cg24996979	rs7156893	0.54345	0.743598
cg24996979	rs9788450	0.704854	0.84389
cg25189904	rs12563734	2.96403e-05	0.000233773
cg25189904	rs6686101	2.45474e-14	5.11465e-13
cg25189904	rs7537084	0.00222883	0.0108413
cg25292882	rs11635609	0.7277	0.861636
cg25292882	rs148394580	0.474832	0.687884
cg25292882	rs275184	0.771147	0.878076
cg25292882	rs724729	0.159335	0.345146
cg25305703	rs1108838	0.906139	0.952727
cg25305703	rs11774287	0.0560006	0.157298
cg25305703	rs12549845	0.544236	0.743598
cg25305703	rs13271658	0.301606	0.520448
cg25305703	rs16902126	6.37784e-05	0.000440766
cg25305703	rs16902141	0.245645	0.459063
cg25305703	rs34789257	2.28592e-05	0.000187714
cg25305703	rs35449436	0.0033105	0.0154564
cg25305703	rs4590403	0.00530905	0.0232333
cg25305703	rs4871789	0.657902	0.820027
cg25305703	rs56001747	0.218382	0.424007
cg25305703	rs56389747	0.157993	0.343014
cg25305703	rs58104177	0.0554597	0.156724
cg25305703	rs61599109	0.0132467	0.0488211
cg25305703	rs62516030	0.157993	0.343014
cg25305703	rs67219047	0.863645	0.933317
cg25305703	rs6983267	0.835078	0.920102
cg25305703	rs73336742	0.0631143	0.173099
cg25305703	rs79122086	0.215012	0.420821
cg25305703	rs896324	0.912217	0.956047
cg25648203	rs11744762	0.749506	0.868307
cg25648203	rs11746079	0.152919	0.337244
cg25648203	rs12188321	0.275318	0.491563
cg25648203	rs2672715	0.0180678	0.0628993
cg25648203	rs2672725	0.252657	0.464703
cg25648203	rs36004765	0.206937	0.41093
cg25648203	rs4957026	0.73814	0.865276
cg25648203	rs4957028	0.0784698	0.204098
cg25648203	rs67665078	0.359608	0.584415
cg25648203	rs6875975	0.0750373	0.198019
cg25648203	rs72717410	0.413333	0.63408
cg25648203	rs72717411	0.441457	0.659117
cg25648203	rs72717419	0.169861	0.358737
cg25648203	rs75509302	0.0256778	0.0843439
cg25648203	rs77580397	0.00495115	0.0220824
cg25949550	rs10277243	0.900593	0.950303
cg25949550	rs12703766	0.766008	0.875938
cg25949550	rs1880597	0.000359424	0.0020994
cg25949550	rs200475789	0.000744118	0.00402631
cg25949550	rs2056630	0.000436818	0.00249917
cg25949550	rs2140840	0.000353048	0.00207082
cg25949550	rs62504457	0.00082937	0.00445308
cg25949550	rs62504458	0.000601477	0.00330575
cg25949550	rs6975019	0.702973	0.843824
cg25949550	rs7797682	0.000594766	0.00328179
cg25949550	rs9655685	0.000335021	0.00197337
cg25953130	rs10821945	0.0880865	0.223987
cg25953130	rs56285036	5.83314e-08	7.7553e-07
cg25953130	rs7090445	1.4523e-06	1.54764e-05
cg25953130	rs71508903	0.576509	0.764484
cg25953130	rs7894504	0.0401358	0.123142
cg25953130	rs7896246	2.24879e-06	2.31778e-05
cg26271591	rs13001694	1.78775e-45	5.16704e-43
cg26271591	rs13401026	1.37819e-14	3.00618e-13
cg26271591	rs2001349	0.00303088	0.0142943
cg26271591	rs33976586	0.169335	0.358713
cg26271591	rs370988970	1.8877e-14	3.99277e-13
cg26271591	rs541734985	1.3993e-22	6.30138e-21
cg26271591	rs56345503	9.07808e-15	2.04403e-13
cg26271591	rs6721961	0.00152	0.00760544
cg26361535	rs10719055	0.000219775	0.00136358
cg26361535	rs11777351	0.540916	0.742497
cg26361535	rs12542047	0.0390745	0.120859
cg26361535	rs13252596	0.28749	0.504191
cg26361535	rs369051	0.385412	0.606579
cg26361535	rs4242487	5.65774e-05	0.00040297
cg26361535	rs7005579	0.551667	0.746971
cg26361535	rs7009039	0.241681	0.455929
cg26703534	rs10064055	0.365933	0.589887
cg26703534	rs2672715	0.107315	0.259638
cg26703534	rs2672777	0.0564018	0.157611
cg26703534	rs36004765	0.411572	0.633017
cg26703534	rs4957023	0.00806251	0.0319752
cg26703534	rs4957026	0.156741	0.342427
cg26703534	rs4957028	0.0506323	0.146645
cg26703534	rs55751028	0.135166	0.309839
cg26703534	rs55948934	0.276137	0.491563
cg26703534	rs6875975	0.0342158	0.108311
cg26703534	rs75509302	0.863787	0.933317
cg26718213	rs2108485	0.900479	0.950303
cg26718213	rs2108487	0.716937	0.853807
cg26718213	rs2302042	0.00425259	0.0193375
cg26718213	rs4553820	0.766132	0.875938
cg26718213	rs59151428	0.000231528	0.0014176
cg26718213	rs6437226	0.680811	0.83228
cg26718213	rs6713441	1.04651e-05	9.54855e-05
cg26718213	rs6757743	3.48009e-07	4.1881e-06
cg26718213	rs76892362	3.18137e-05	0.000248111
cg26764244	rs12563734	1.3028e-07	1.65337e-06
cg26764244	rs6686101	1.37231e-26	7.66298e-25
cg26764244	rs7537084	1.64992e-06	1.74492e-05
cg26963277	rs10832514	0.647945	0.811239
cg26963277	rs108961	0.585571	0.771186
cg26963277	rs12422173	0.0132544	0.0488211
cg26963277	rs2283214	0.154501	0.339659
cg26963277	rs231361	0.00238422	0.0115169
cg26963277	rs34514246	0.376504	0.599933
cg26963277	rs422316	0.391507	0.612717
cg26963277	rs61870802	0.244131	0.458804
cg26963277	rs72844252	0.155987	0.341849
cg26963277	rs760419	0.615758	0.794453
cg26963277	rs78131	0.000504656	0.00281741
cg26963277	rs9666537	0.00664656	0.0277802
cg26963277	rs9666604	0.370281	0.593812
cg27241845	rs2741302	1.09496e-11	2.09393e-10
cg27241845	rs55927272	0.703028	0.843824
cg27241845	rs56945689	3.02756e-06	2.95558e-05
cg27241845	rs6747223	0.0368218	0.114484
cg27241845	rs790051	0.0012254	0.00622059
cg27537125	rs10794669	0.388761	0.610177
cg27537125	rs115176171	0.515079	0.71977
cg27537125	rs11585730	0.333645	0.554486
cg27537125	rs11588079	0.861904	0.933112
cg27537125	rs12036815	0.917303	0.95605
cg27537125	rs12117144	0.873939	0.937755
cg27537125	rs12131497	0.74179	0.867266
cg27537125	rs2063110	0.931284	0.963714
cg27537125	rs311469	0.00572132	0.0248042
cg27537125	rs311470	0.117656	0.280287
cg27537125	rs311484	0.561707	0.753259
cg27537125	rs398077	0.00012477	0.000806385
cg27537125	rs72657097	0.00660476	0.0277718
cg27537125	rs72657099	0.191076	0.388271
cg27537125	rs906293	0.411556	0.633017
cg27537125	rs9438880	0.589567	0.774987
cg27537125	rs9438885	0.915	0.95605

## Sheet: Table S3
Table S3 List of 246 significant SNP-CpG pairs in validation panel
CpG	Gene	Chr	Postion of CpG	Location of CpG	Count	SNPnum	DISnum	Valnum	SNP	P-value	FDR	SNP position	Minor allele	Major allele	Distance	MAF		Note:
cg03636183	F2RL3	19	17000586	Body	12	17	1	1	rs2227357	0.0311111	0.0484232	17003553	A	G	2967	0.125		1. CpG: the name of CpG sites
cg05951221	2q37.1	2	233284402	Intergenetic	8	5	1	1	rs790051	0.000209856	0.000618181	233282536	A	G	-1866	0.226		2. Chr: the corresponding chromosome
cg06126421	6p21.33	6	30720081	Intergenetic	7	16	10	8	rs2535324	2.19e-10	1.83e-09	30718035	C	A	-2046	0.3		3. Count: the number of being reported by previous EWAS
cg06126421	6p21.33	6	30720081	Intergenetic	7	16	10	8	rs3095339	7.91122e-05	0.000256946	30727983	G	A	7902	0.252		4: SNPnum: the final number of SNPs for analysis after excluding duplicates
cg06126421	6p21.33	6	30720081	Intergenetic	7	16	10	8	rs3131036	8.19637e-05	0.000263951	30728290	A	G	8209	0.253		5. DISnum: the number of SNPs survived after discovery
cg06126421	6p21.33	6	30720081	Intergenetic	7	16	10	8	rs3094122	0.00142027	0.00315615	30728360	G	T	8279	0.206		6. Valnum: the number of SNPs survived after validation
cg06126421	6p21.33	6	30720081	Intergenetic	7	16	10	8	rs13217914	4.99e-23	2.37e-21	30737552	A	G	17471	0.157		7. P-Value: the p values of SNP in the discovery phase
cg06126421	6p21.33	6	30720081	Intergenetic	7	16	10	8	rs6911571	0.00342413	0.00707157	30739657	T	G	19576	0.16		8. FDR: the p values after the correction of false discovery rate
cg06126421	6p21.33	6	30720081	Intergenetic	7	16	10	8	rs4713361	2.33e-23	1.27e-21	30753639	A	G	33558	0.159		9. Distance: the distance between CpG and SNP (SNP - CpG; bp)
cg06126421	6p21.33	6	30720081	Intergenetic	7	16	10	8	rs13201769	1.21e-07	6.86e-07	30756066	A	G	35985	0.326		10. MAF: minor allele frequency
cg03329539	2q37.1	2	233283329	Body	6	5	2	2	rs790051	0.0195521	0.0312177	233282536	A	G	-793	0.226
cg03329539	2q37.1	2	233283329	Intergenetic	6	5	2	2	rs34547337	3.51e-06	1.4999e-05	233300755	T	C	17426	0.314
cg14817490	AHRR	5	392920	Intergenetic	6	15	6	4	rs11746079	0.000570336	0.00152625	410980	C	T	18060	0.154
cg14817490	AHRR	5	392920	Body	6	15	6	4	rs72717419	0.0126669	0.0214886	431996	T	C	39076	0.207
cg14817490	AHRR	5	392920	Body	6	15	6	4	rs2672725	0.0268554	0.0419961	434981	G	C	42061	0.117
cg14817490	AHRR	5	392920	Body	6	15	6	4	rs75509302	0.000834482	0.00207257	365653	C	T	-27267	0.144
cg03991871	AHRR	5	368448	Body	5	9	2	1	rs75509302	2.87251e-05	0.000102014	365653	C	T	-2795	0.144
cg23576855	AHRR	5	373300	Body	5	9	8	7	rs75509302	8.86e-103	3.37e-100	365653	C	T	-7647	0.144
cg23576855	AHRR	5	373300	Body	5	9	8	7	rs4957023	1.13e-08	7.33e-08	336952	C	T	-36348	0.473
cg23576855	AHRR	5	373300	Body	5	9	8	7	rs4957026	5.03e-07	2.51e-06	361148	A	G	-12152	0.347
cg23576855	AHRR	5	373300	Body	5	9	8	7	rs4957028	1.32e-09	9.48e-09	361697	C	T	-11603	0.492
cg23576855	AHRR	5	373300	Body	5	9	8	7	rs6875975	3.83e-10	2.97e-09	367298	G	A	-6002	0.485
cg23576855	AHRR	5	373300	Body	5	9	8	7	rs55751028	1.68e-07	9.36e-07	414540	A	G	41240	0.175
cg23576855	AHRR	5	373300	Intergenetic	5	9	8	7	rs10072668	0.00139234	0.00311228	422752	C	T	49452	0.493
cg09935388	GFI1	1	92947588	TSS1500	5	10	2	2	rs79050605	0.000904345	0.00216133	92925962	G	T	-21626	0.202
cg09935388	GFI1	1	92947588	TSS1500	5	10	2	2	rs34835481	0.00934886	0.0162218	92991624	T	G	44036	0.21
cg25189904	GNG12	1	68299493	Intergenetic	5	3	3	2	rs12563734	0.00100983	0.00236873	68301147	T	G	1654	0.325
cg25189904	GNG12	1	68299493	Intergenetic	5	3	3	2	rs6686101	2.31e-07	1.25e-06	68304640	C	A	5147	0.395
cg24859433	IER3	6	30720204	Body	5	16	3	3	rs2535324	3.36236e-05	0.000118305	30718035	C	A	-2169	0.3
cg24859433	IER3	6	30720204	Body	5	16	3	3	rs13217914	1.14e-08	7.33e-08	30737552	A	G	17348	0.157
cg24859433	IER3	6	30720204	Body	5	16	3	3	rs4713361	1.03e-08	6.85e-08	30753639	A	G	33435	0.159
cg12876356	GFI1	1	92946825	TSS1500	4	10	7	2	rs79050605	0.000116536	0.00036598	92925962	G	T	-20863	0.202
cg12876356	GFI1	1	92946825	Intergenetic	4	10	7	2	rs34835481	0.000476611	0.00129366	92991624	T	G	44799	0.21
cg27241845	Unknown	2	233250371	Body	4	5	3	2	rs2741302	0.000696571	0.00181069	233227833	A	C	-22538	0.152
cg27241845	Unknown	2	233250371	5'UTR	4	5	3	2	rs56945689	0.00248262	0.00521212	233261709	C	CCATCATTG	11338	0.129
cg12806681	AHRR	5	368395	Body	4	9	2	2	rs4957026	0.0107286	0.0184473	361148	A	G	-7247	0.347
cg12806681	AHRR	5	368395	Body	4	9	2	2	rs75509302	3.55903e-05	0.000123867	365653	C	T	-2742	0.144
cg15342087	IER3	6	30720210	TSS1500	4	16	2	2	rs13217914	2.27e-06	1.05269e-05	30737552	A	G	17342	0.157
cg15342087	IER3	6	30720210	TSS1500	4	16	2	2	rs4713361	2.37e-06	1.08593e-05	30753639	A	G	33429	0.159
cg12803068	MYO1G	7	45002919	TSS1500	4	10	1	1	rs147256167	1.94e-08	1.19e-07	45017052	GA	G	14133	0.219
cg22132788	MYO1G	7	45002487	Intergenetic	4	10	1	1	rs147256167	8.53e-10	6.24e-09	45017052	GA	G	14565	0.219
cg07123182	KCNQ1	11	2722391	Body	4	13	2	2	rs231361	0.000872225	0.00211353	2691500	A	G	-30891	0.235
cg07123182	KCNQ1	11	2722391	Body	4	13	2	2	rs78131	4.96946e-05	0.000164208	2727517	C	T	5126	0.445
cg11660018	PRSS23	11	86510915	Intergenetic	4	9	3	2	rs2105587	0.00908172	0.0158305	86510182	C	A	-733	0.189
cg11660018	PRSS23	11	86510915	Intergenetic	4	9	3	2	rs2155081	3.32e-06	1.43452e-05	86520752	A	G	9837	0.185
cg01731783	C14orf43	14	74211789	Body	4	6	1	1	rs2075024	0.019158	0.0308477	74197163	T	C	-14626	0.211
cg18316974	GFI1	1	92947035	Body	3	10	7	2	rs79050605	0.000643502	0.00169813	92925962	G	T	-21073	0.202
cg11231349	NOS1AP	1	162050657	TSS1500	3	4	3	2	rs10458392	3.19e-06	1.39438e-05	162092110	G	T	41453	0.241
cg11231349	NOS1AP	1	162050657	Body	3	4	3	2	rs2225845	8.29e-06	3.38808e-05	162095605	C	A	44948	0.383
cg21913886	TMEM51	1	15485346	Body	3	14	10	9	rs72640735	5.21e-11	4.5e-10	15443631	G	C	-41715	0.164
cg21913886	TMEM51	1	15485346	5'UTR	3	14	10	9	rs2235786	2.59938e-05	9.40728e-05	15443859	T	C	-41487	0.396
cg21913886	TMEM51	1	15485346	5'UTR	3	14	10	9	rs72640756	2.36e-18	4.48e-17	15464461	A	G	-20885	0.148
cg21913886	TMEM51	1	15485346	Body	3	14	10	9	rs34507209	8.21e-06	3.38808e-05	15472547	C	G	-12799	0.144
cg21913886	TMEM51	1	15485346	Body	3	14	10	9	rs7543456	0.0176404	0.0286467	15476946	A	C	-8400	0.187
cg21913886	TMEM51	1	15485346	Intergenetic	3	14	10	9	rs1883761	9.66e-14	1.02e-12	15477865	G	A	-7481	0.23
cg21913886	TMEM51	1	15485346	Body	3	14	10	9	rs6677061	1.79e-07	9.83e-07	15494756	G	A	9410	0.142
cg21913886	TMEM51	1	15485346	Body	3	14	10	9	rs72640794	1.45e-16	2.11e-15	15499234	A	G	13888	0.175
cg21913886	TMEM51	1	15485346	Body	3	14	10	9	rs72642320	4.88e-12	4.42e-11	15521883	G	T	36537	0.193
cg03547355	Unknown	1	227003061	Body	3	8	2	2	rs61837763	0.00158312	0.00347736	227015192	G	T	12131	0.202
cg03547355	Unknown	1	227003061	Body	3	8	2	2	rs76259607	8.30416e-05	0.000265175	227038389	G	T	35328	0.206
cg18316974	GFI1	1	92947035	TSS1500	3	10	7	2	rs34835481	0.00132732	0.0029845	92991624	T	G	44589	0.21
cg26271591	NFE2L2	2	178125956	Body	3	8	7	6	rs541734985	2.03e-14	2.2e-13	178129390	-	G	3434	0.304
cg26271591	NFE2L2	2	178125956	Body	3	8	7	6	rs56345503	1.76781e-05	6.78553e-05	178079967	T	C	-45989	0.115
cg26271591	NFE2L2	2	178125956	Body	3	8	7	6	rs13401026	2.00982e-05	7.63732e-05	178087227	T	C	-38729	0.117
cg26271591	NFE2L2	2	178125956	Body	3	8	7	6	rs66991170	2.38248e-05	8.78973e-05	178089117	C	T	-36839	0.116
cg26271591	NFE2L2	2	178125956	Body	3	8	7	6	rs13001694	4.74e-26	3e-24	178118990	G	A	-6966	0.376
cg26271591	NFE2L2	2	178125956	Body	3	8	7	6	rs6721961	0.00841641	0.0150152	178130037	T	G	4081	0.121
cg23916896	AHRR	5	368805	Body	3	9	5	4	rs4957023	0.00246983	0.00521212	336952	C	T	-31853	0.473
cg23916896	AHRR	5	368805	Body	3	9	5	4	rs4957028	0.000868077	0.00211353	361697	C	T	-7108	0.492
cg23916896	AHRR	5	368805	Body	3	9	5	4	rs6875975	0.00208851	0.00448381	367298	G	A	-1507	0.485
cg23916896	AHRR	5	368805	Body	3	9	5	4	rs75509302	0.000335162	0.00095046	365653	C	T	-3152	0.144
cg14753356	Unknown	6	30720109	5'UTR	3	16	8	8	rs2535324	5.91e-08	3.4e-07	30718035	C	A	-2074	0.3
cg14753356	Unknown	6	30720109	Body	3	16	8	8	rs3095339	0.0105494	0.0182217	30727983	G	A	7874	0.252
cg14753356	Unknown	6	30720109	Body	3	16	8	8	rs3131036	0.0150939	0.0248297	30728290	A	G	8181	0.253
cg14753356	Unknown	6	30720109	Body	3	16	8	8	rs3094122	0.0312202	0.0484232	30728360	G	T	8251	0.206
cg14753356	Unknown	6	30720109	5'UTR	3	16	8	8	rs13217914	1.14e-14	1.27e-13	30737552	A	G	17443	0.157
cg14753356	Unknown	6	30720109	Body	3	16	8	8	rs4713361	3.45e-15	4.37e-14	30753639	A	G	33530	0.159
cg14753356	Unknown	6	30720109	Body	3	16	8	8	rs13201769	1.8e-06	8.48e-06	30756066	A	G	35957	0.326
cg14753356	Unknown	6	30720109	5'UTR	3	16	8	8	rs7740474	0.000226003	0.000655582	30760948	G	A	40839	0.419
cg11207515	CNTNAP2	7	146904206	5'UTR	3	14	8	7	rs7791332	5.39e-07	2.66e-06	146854213	A	G	-49993	0.446
cg11207515	CNTNAP2	7	146904206	Body	3	14	8	7	rs7789511	4.67e-08	2.73e-07	146856811	G	A	-47395	0.421
cg11207515	CNTNAP2	7	146904206	Body	3	14	8	7	rs10270806	4.22254e-05	0.000141997	146870154	C	T	-34052	0.408
cg11207515	CNTNAP2	7	146904206	Body	3	14	8	7	rs4725705	4.15e-07	2.1e-06	146870628	G	A	-33578	0.454
cg11207515	CNTNAP2	7	146904206	Body	3	14	8	7	rs2201643	4.14872e-05	0.000141068	146874440	G	T	-29766	0.412
cg11207515	CNTNAP2	7	146904206	Intergenetic	3	14	8	7	rs1496543	4.51643e-05	0.000150548	146876316	A	G	-27890	0.405
cg11207515	CNTNAP2	7	146904206	Body	3	14	8	7	rs1496545	0.0201267	0.0320006	146942272	A	G	38066	0.148
cg25949550	CNTNAP2	7	145814306	TSS1500	3	11	8	8	rs2056630	0.00739618	0.0136434	145781432	A	T	-32874	0.185
cg25949550	CNTNAP2	7	145814306	5'UTR	3	11	8	8	rs9655685	0.000890045	0.00214061	145782424	C	A	-31882	0.193
cg25949550	CNTNAP2	7	145814306	5'UTR	3	11	8	8	rs62504457	0.00398474	0.00801165	145783550	A	G	-30756	0.183
cg25949550	CNTNAP2	7	145814306	Body	3	11	8	8	rs62504458	0.000410528	0.00112307	145783787	A	G	-30519	0.19
cg25949550	CNTNAP2	7	145814306	Body	3	11	8	8	rs1880597	0.000779451	0.00197461	145788161	G	A	-26145	0.192
cg25949550	CNTNAP2	7	145814306	Body	3	11	8	8	rs2140840	0.000699472	0.00181069	145792848	C	T	-21458	0.193
cg25949550	CNTNAP2	7	145814306	TSS1500	3	11	8	8	rs200475789	0.00126647	0.00288323	145793276	AG	A	-21030	0.196
cg25949550	CNTNAP2	7	145814306	Intergenetic	3	11	8	8	rs7797682	0.00106541	0.00246864	145795152	A	G	-19154	0.196
cg01692968	Unknown	9	108005349	Intergenetic	3	2	2	2	rs390253	0.0068509	0.0127615	107969815	C	T	-35534	0.181
cg01692968	Unknown	9	108005349	Intergenetic	3	2	2	2	rs328012	0.00524182	0.0101627	108037717	C	A	32368	0.206
cg26963277	KCNQ1	11	2722408	5'UTR	3	13	4	3	rs12422173	0.00206652	0.00446181	2672732	T	G	-49676	0.332
cg26963277	KCNQ1	11	2722408	5'UTR	3	13	4	3	rs231361	0.000296728	0.000854218	2691500	A	G	-30908	0.235
cg26963277	KCNQ1	11	2722408	TSS1500	3	13	4	3	rs78131	2.55573e-05	9.33824e-05	2727517	C	T	5109	0.445
cg23771366	PRSS23	11	86510999	Intergenetic	3	9	2	2	rs2105587	0.0174863	0.0285184	86510182	C	A	-817	0.189
cg23771366	PRSS23	11	86510999	5'UTR	3	9	2	2	rs2155081	0.000799654	0.00201237	86520752	A	G	9753	0.185
cg00310412	SEMA7A	15	74724919	Intergenetic	3	13	11	9	rs4243086	8.63e-07	4.2e-06	74697084	A	G	-27835	0.167
cg00310412	SEMA7A	15	74724919	5'UTR	3	13	11	9	rs741761	3.06e-06	1.35056e-05	74703929	C	T	-20990	0.267
cg00310412	SEMA7A	15	74724919	5'UTR	3	13	11	9	rs5015024	8.71e-06	3.52293e-05	74704588	A	G	-20331	0.121
cg00310412	SEMA7A	15	74724919	5'UTR	3	13	11	9	rs885740	2.42e-06	1.09439e-05	74705682	A	G	-19237	0.258
cg00310412	SEMA7A	15	74724919	Intergenetic	3	13	11	9	rs11857558	0.000700449	0.00181069	74713300	C	T	-11619	0.159
cg00310412	SEMA7A	15	74724919	Intergenetic	3	13	11	9	rs11854025	0.00061467	0.00163339	74713353	A	G	-11566	0.155
cg00310412	SEMA7A	15	74724919	Intergenetic	3	13	11	9	rs12439178	0.00584882	0.011225	74721969	G	T	-2950	0.12
cg00310412	SEMA7A	15	74724919	Intergenetic	3	13	11	9	rs8039977	0.0112945	0.0193329	74729849	G	A	4930	0.123
cg00310412	SEMA7A	15	74724919	5'UTR	3	13	11	9	rs10626261	0.00592631	0.0113166	74766405	CT	C	41486	0.119
cg23161492	ANPEP	15	90357203	Body	3	19	10	6	rs28565347	5.63946e-05	0.000184741	90359020	T	G	1817	0.202
cg23161492	ANPEP	15	90357203	Intergenetic	3	19	10	6	rs12442778	2.04e-12	1.94e-11	90360038	G	A	2835	0.422
cg23161492	ANPEP	15	90357203	Body	3	19	10	6	rs12440213	2.1837e-05	8.13535e-05	90366032	T	C	8829	0.229
cg23161492	ANPEP	15	90357203	Body	3	19	10	6	rs8030857	0.000150615	0.000454236	90379843	T	C	22640	0.498
cg23161492	ANPEP	15	90357203	Body	3	19	10	6	rs8031576	0.0086134	0.0152237	90380214	C	A	23011	0.277
cg23161492	ANPEP	15	90357203	Body	3	19	10	6	rs748508	0.00636031	0.0120846	90381258	G	T	24055	0.279
cg10399789	GFI1	1	92945668	TSS1500	2	9	7	6	rs34835481	5.12e-06	2.16045e-05	92991624	T	G	45956	0.21
cg18146737	GFI1	1	92946701	Intergenetic	2	10	6	2	rs79050605	0.000372444	0.00104836	92925962	G	T	-20739	0.202
cg09662411	GFI1	1	92946132	Body	2	10	7	2	rs34835481	0.000747831	0.00190722	92991624	T	G	45492	0.21
cg09069072	AVPR1B	1	15482754	3'UTR	2	13	5	5	rs2235789	1.72556e-05	6.69095e-05	15442058	C	T	-40696	0.438
cg09069072	AVPR1B	1	15482754	Body	2	13	5	5	rs34507209	4.94e-28	5.08e-26	15472547	C	G	-10207	0.144
cg09069072	AVPR1B	1	15482754	Body	2	13	5	5	rs6659540	4.74e-32	9e-30	15482697	T	C	-57	0.149
cg09069072	AVPR1B	1	15482754	3'UTR	2	13	5	5	rs7539732	0.000930894	0.00221087	15496477	C	T	13723	0.177
cg09069072	AVPR1B	1	15482754	Body	2	13	5	5	rs35510636	5.35e-28	5.08e-26	15501319	T	C	18565	0.147
cg09662411	GFI1	1	92946132	Body	2	10	7	2	rs79050605	0.000740202	0.00190052	92925962	G	T	-20170	0.202
cg18146737	GFI1	1	92946701	Body	2	10	6	2	rs34835481	0.00081681	0.00204202	92991624	T	G	44923	0.21
cg10399789	GFI1	1	92945668	Body	2	9	7	6	rs6703440	0.00789665	0.0143575	92955426	G	A	9758	0.362
cg10399789	GFI1	1	92945668	Body	2	9	7	6	rs4484938	0.00885577	0.0155796	92955821	T	C	10153	0.361
cg10399789	GFI1	1	92945668	3'UTR	2	9	7	6	rs10782912	0.0150243	0.0248228	92956912	A	G	11244	0.35
cg10399789	GFI1	1	92945668	Body	2	9	7	6	rs35442666	0.0147015	0.0245025	92958127	AT	A	12459	0.352
cg10399789	GFI1	1	92945668	5'UTR	2	9	7	6	rs4970700	0.0150243	0.0248228	92975493	A	G	29825	0.35
cg12547807	Unknown	1	9473751	Body	2	9	2	1	rs12565445	0.00093704	0.00221165	9510150	C	T	36399	0.328
cg21393163	Unknown	1	12217630	Body	2	8	2	2	rs630542	0.00780459	0.0142584	12206866	G	T	-10764	0.444
cg21393163	Unknown	1	12217630	Body	2	8	2	2	rs1148460	0.00656471	0.0123113	12216488	A	C	-1142	0.441
cg26764244	Unknown	1	68299511	Body	2	3	3	3	rs7537084	0.00123515	0.0028446	68298393	G	C	-1118	0.28
cg26764244	Unknown	1	68299511	Body	2	3	3	3	rs12563734	0.0064296	0.0121555	68301147	T	G	1636	0.325
cg26764244	Unknown	1	68299511	Intergenetic	2	3	3	3	rs6686101	2.21e-10	1.83e-09	68304640	C	A	5129	0.396
cg23667432	ALPP	2	233244439	Body	2	5	3	2	rs2741302	0.00716206	0.013276	233227833	A	C	-16606	0.152
cg23667432	ALPP	2	233244439	3'UTR	2	5	3	2	rs56945689	0.00367969	0.00751287	233261709	C	CCA	17270	0.129
cg26718213	SNED1	2	241976081	Intergenetic	2	9	5	4	rs76892362	0.000223064	0.000652032	241933753	T	C	-42328	0.1
cg26718213	SNED1	2	241976081	Intergenetic	2	9	5	4	rs6713441	0.0241905	0.0381427	241980861	A	G	4780	0.357
cg26718213	SNED1	2	241976081	Body	2	9	5	4	rs6757743	0.00216493	0.00459595	241980900	G	A	4819	0.495
cg26718213	SNED1	2	241976081	Body	2	9	5	4	rs2302042	0.00657684	0.0123113	242020523	T	C	44442	0.229
cg18642234	GPX1	3	49394623	Body	2	10	6	5	rs34463816	9.79608e-05	0.000310209	49348609	CG	C	-46014	0.448
cg18642234	GPX1	3	49394623	Body	2	10	6	5	rs9864406	0.000122422	0.000375163	49352619	C	T	-42004	0.168
cg18642234	GPX1	3	49394623	Intergenetic	2	10	6	5	rs35869135	0.000122422	0.000375163	49359102	G	A	-35521	0.168
cg18642234	GPX1	3	49394623	TSS1500	2	10	6	5	rs3811699	9.47e-06	3.74801e-05	49396360	C	T	1737	0.298
cg18642234	GPX1	3	49394623	Body	2	10	6	5	rs9878943	9.47e-06	3.74801e-05	49434654	A	G	40031	0.298
cg11902777	AHRR	5	368843	5'UTR	2	9	5	4	rs75509302	2.26e-08	1.36e-07	365653	C	T	-3190	0.144
cg17287155	AHRR	5	393347	Body	2	15	1	1	rs75509302	2.08027e-05	7.82676e-05	365653	C	T	-27694	0.144
cg03604011	AHRR	5	400201	TSS1500	2	15	7	5	rs11744762	3.54e-07	1.85e-06	359517	G	C	-40684	0.35
cg03604011	AHRR	5	400201	TSS1500	2	15	7	5	rs4957026	3.25e-07	1.71e-06	361148	A	G	-39053	0.347
cg03604011	AHRR	5	400201	Body	2	15	7	5	rs4957028	1.01e-15	1.33e-14	361697	C	T	-38504	0.492
cg03604011	AHRR	5	400201	5'UTR	2	15	7	5	rs6875975	7.22e-17	1.1e-15	367298	G	A	-32903	0.485
cg11902777	AHRR	5	368843	Body	2	9	5	4	rs4957023	0.0014492	0.00320171	336952	C	T	-31891	0.473
cg11902777	AHRR	5	368843	Body	2	9	5	4	rs4957028	0.000125811	0.000382464	361697	C	T	-7146	0.492
cg03604011	AHRR	5	400201	Body	2	15	7	5	rs75509302	0.000377446	0.00105463	365653	C	T	-34548	0.144
cg11902777	AHRR	5	368843	Body	2	9	5	4	rs6875975	0.000410806	0.00112307	367298	G	A	-1545	0.485
cg15474579	CDKN1A	6	36645813	TSS1500	2	22	10	8	rs6457931	5.27e-10	4e-09	36613812	G	T	-32001	0.446
cg15474579	CDKN1A	6	36645813	TSS1500	2	22	10	8	rs6457933	1.62e-08	1.02e-07	36618268	C	T	-27545	0.466
cg15474579	CDKN1A	6	36645813	Body	2	22	10	8	rs1321313	4.35e-12	4.03e-11	36618821	T	C	-26992	0.244
cg15474579	CDKN1A	6	36645813	Body	2	22	10	8	rs9470358	1.23e-11	1.09e-10	36620502	A	G	-25311	0.247
cg15474579	CDKN1A	6	36645813	Body	2	22	10	8	rs146170154	3.98e-15	4.87e-14	36646768	CT	C	955	0.213
cg15474579	CDKN1A	6	36645813	Intergenetic	2	22	10	8	rs3176320	1.08e-14	1.24e-13	36646788	G	A	975	0.361
cg15474579	CDKN1A	6	36645813	3'UTR	2	22	10	8	rs12207548	9.99e-06	3.91416e-05	36656256	T	C	10443	0.254
cg15474579	CDKN1A	6	36645813	TSS1500	2	22	10	8	rs35328363	0.00503344	0.00980876	36660109	T	G	14296	0.102
cg00931843	TIAM2	6	155442993	Body	2	6	3	1	rs6915661	0.0225782	0.0357488	155411606	A	G	-31387	0.179
cg17619755	VARS	6	31760629	TSS1500	2	8	2	2	rs3132444	0.00193588	0.00420362	31713565	T	G	-47064	0.167
cg17619755	VARS	6	31760629	Body	2	8	2	2	rs3130487	0.00131933	0.00298419	31723389	C	T	-37240	0.128
cg03440944	C7orf40	7	45023330	5'UTR	2	5	2	1	rs3812260	0.000551454	0.00148619	44999980	T	C	-23350	0.133
cg19717773	GNA12	7	2847554	Body	2	22	22	22	rs549176330	0.013089	0.0221005	2810277	-	T	-37277	0.124
cg19717773	GNA12	7	2847554	5'UTR	2	22	22	22	rs798492	8.43e-09	5.72e-08	2799184	C	T	-48370	0.464
cg19717773	GNA12	7	2847554	3'UTR	2	22	22	22	rs33991430	3.33e-20	1.15e-18	2801997	AG	A	-45557	0.309
cg19717773	GNA12	7	2847554	Intergenetic	2	22	22	22	rs798487	5.01e-20	1.36e-18	2802943	A	G	-44611	0.302
cg19717773	GNA12	7	2847554	Body	2	22	22	22	rs798486	5.01e-20	1.36e-18	2803037	G	A	-44517	0.301
cg19717773	GNA12	7	2847554	Body	2	22	22	22	rs798481	6.57e-09	4.54e-08	2805320	A	G	-42234	0.439
cg19717773	GNA12	7	2847554	Body	2	22	22	22	rs798480	6.18e-10	4.61e-09	2805597	T	G	-41957	0.436
cg19717773	GNA12	7	2847554	Body	2	22	22	22	rs148365357	0.00821467	0.0147942	2811971	A	G	-35583	0.128
cg19717773	GNA12	7	2847554	Body	2	22	22	22	rs7777484	3.18e-10	2.52e-09	2814271	G	A	-33283	0.428
cg19717773	GNA12	7	2847554	Intergenetic	2	22	22	22	rs6461600	0.0012671	0.00288323	2816537	T	C	-31017	0.138
cg19717773	GNA12	7	2847554	Intergenetic	2	22	22	22	rs13243214	3.33e-20	1.15e-18	2817455	T	G	-30099	0.306
cg19717773	GNA12	7	2847554	5'UTR	2	22	22	22	rs6964740	0.00855513	0.0151914	2819656	G	C	-27898	0.128
cg19717773	GNA12	7	2847554	Body	2	22	22	22	rs7784066	8.26e-18	1.43e-16	2819727	A	T	-27827	0.308
cg19717773	GNA12	7	2847554	Body	2	22	22	22	rs6970963	4.92e-09	3.46e-08	2821271	T	C	-26283	0.438
cg19717773	GNA12	7	2847554	Body	2	22	22	22	rs2527682	9.51e-16	1.29e-14	2821290	T	C	-26264	0.378
cg19717773	GNA12	7	2847554	Body	2	22	22	22	rs2260230	3.03e-20	1.15e-18	2822986	A	T	-24568	0.298
cg19717773	GNA12	7	2847554	Body	2	22	22	22	rs2258960	7.39e-16	1.04e-14	2827276	T	C	-20278	0.369
cg19717773	GNA12	7	2847554	Body	2	22	22	22	rs2158694	6.02e-19	1.34e-17	2863443	G	T	15889	0.305
cg19717773	GNA12	7	2847554	Intergenetic	2	22	22	22	rs1636264	3.05e-17	5.04e-16	2864586	T	G	17032	0.314
cg19717773	GNA12	7	2847554	TSS1500	2	22	22	22	rs1713919	2.25e-19	5.7e-18	2864706	A	C	17152	0.305
cg19717773	GNA12	7	2847554	Intergenetic	2	22	22	22	rs17132741	0.000873221	0.00211353	2868997	C	T	21443	0.125
cg19717773	GNA12	7	2847554	TSS1500	2	22	22	22	rs1636255	4.42e-20	1.36e-18	2892804	A	C	45250	0.298
cg08396193	HOXA7	7	27193709	5'UTR	2	7	3	1	rs10225507	0.00106532	0.00246864	27170583	C	T	-23126	0.2
cg11556164	LRRN3	7	110738316	5'UTR	2	5	5	5	rs62464055	0.00903955	0.0158296	110708405	G	T	-29911	0.119
cg11556164	LRRN3	7	110738316	TSS1500	2	5	5	5	rs12671792	2.11e-18	4.22e-17	110714799	C	T	-23517	0.108
cg11556164	LRRN3	7	110738316	TSS1500	2	5	5	5	rs17158299	3.16e-18	5.72e-17	110715043	A	G	-23273	0.107
cg11556164	LRRN3	7	110738316	Body	2	5	5	5	rs56178319	3.68e-19	8.74e-18	110775496	C	T	37180	0.178
cg11556164	LRRN3	7	110738316	Body	2	5	5	5	rs7811143	1.14e-18	2.4e-17	110776361	C	T	38045	0.177
cg09022230	TNRC18	7	5457226	Body	2	24	5	3	rs13243906	0.00764956	0.0140427	5431621	G	C	-25605	0.45
cg09022230	TNRC18	7	5457226	TSS1500	2	24	5	3	rs66460815	0.0117763	0.0200673	5433248	G	A	-23978	0.44
cg09022230	TNRC18	7	5457226	3'UTR	2	24	5	3	rs6948909	1.15e-06	5.51e-06	5506499	T	G	49273	0.15
cg19589396	Unknown	8	103937374	Intergenetic	2	15	7	2	rs665298	0.0162226	0.0265716	103911835	A	G	-25539	0.233
cg19589396	Unknown	8	103937374	Body	2	15	7	2	rs565720	0.00370438	0.00751287	103914366	C	A	-23008	0.197
cg26361535	ZC3H3	8	144576604	Body	2	8	2	1	rs4242487	0.00805727	0.0145798	144608634	G	A	32030	0.341
cg25953130	ARID5B	10	63753550	TSS1500	2	6	3	3	rs56285036	0.0194356	0.0311625	63707319	G	C	-46231	0.474
cg25953130	ARID5B	10	63753550	TSS1500	2	6	3	3	rs7090445	0.00252417	0.00527024	63721176	C	T	-32374	0.339
cg25953130	ARID5B	10	63753550	TSS1500	2	6	3	3	rs7896246	0.00371689	0.00751287	63724390	A	G	-29160	0.339
cg01744331	KCNQ1	11	2722358	Body	2	13	3	3	rs12422173	0.000204272	0.000606432	2672732	T	G	-49626	0.332
cg01744331	KCNQ1	11	2722358	Body	2	13	3	3	rs231361	0.000122312	0.000375163	2691500	A	G	-30858	0.235
cg01744331	KCNQ1	11	2722358	Body	2	13	3	3	rs78131	3.9e-07	2e-06	2727517	C	T	5159	0.445
cg16556677	KCNQ1OT1	11	2722402	TSS1500	2	13	2	2	rs231361	7.33e-06	3.06215e-05	2691500	A	G	-30902	0.235
cg16556677	KCNQ1OT1	11	2722402	Body	2	13	2	2	rs78131	4.2e-08	2.49e-07	2727517	C	T	5115	0.445
cg16611234	Unknown	11	58870075	Body	2	10	10	10	rs3740948	0.00536745	0.0103535	58820988	A	G	-49087	0.193
cg16611234	Unknown	11	58870075	5'UTR	2	10	10	10	rs504789	1.81e-06	8.48e-06	58833902	T	G	-36173	0.386
cg16611234	Unknown	11	58870075	Intergenetic	2	10	10	10	rs563191	4.52e-13	4.4e-12	58834900	T	C	-35175	0.423
cg16611234	Unknown	11	58870075	Body	2	10	10	10	rs10896910	0.013144	0.0221005	58835506	A	G	-34569	0.177
cg16611234	Unknown	11	58870075	TSS1500	2	10	10	10	rs35188256	0.013953	0.0233575	58837742	T	C	-32333	0.178
cg16611234	Unknown	11	58870075	Body	2	10	10	10	rs567951	1.26e-13	1.26e-12	58858651	C	T	-11424	0.414
cg16611234	Unknown	11	58870075	Body	2	10	10	10	rs11229803	1.14e-13	1.17e-12	58868998	T	G	-1077	0.417
cg16611234	Unknown	11	58870075	Body	2	10	10	10	rs10896920	2.77e-06	1.23903e-05	58873944	T	C	3869	0.372
cg16611234	Unknown	11	58870075	3'UTR	2	10	10	10	rs10437720	0.000864538	0.00211353	58883915	G	T	13840	0.211
cg16611234	Unknown	11	58870075	Body	2	10	10	10	rs7935927	4.1578e-05	0.000141068	58913444	A	C	43369	0.223
cg10919522	C14orf43	14	74227441	Body	2	5	1	1	rs11624967	0.00353966	0.00727065	74227246	A	G	-195	0.436
cg09099830	ITGAL	16	30485486	Body	2	3	2	2	rs2285459	4.45e-17	7.05e-16	30495412	T	C	9926	0.415
cg09099830	ITGAL	16	30485486	Body	2	3	2	2	rs3087438	2.58e-10	2.09e-09	30500761	A	G	15275	0.408
cg16794579	XYLT1	16	17562419	5'UTR	2	3	1	1	rs4555139	0.00455041	0.00900603	17563949	A	G	1530	0.421
cg07251887	LOC100130933	17	73641810	3'UTR	2	6	3	2	rs820184	0.0179128	0.0289653	73617403	C	T	-24407	0.355
cg07251887	LOC100130933	17	73641810	Body	2	6	3	2	rs820205	0.0251327	0.0394645	73641052	A	T	-758	0.319
cg07465627	STXBP4	17	53167407	Body	2	8	5	4	rs12603606	0.00425636	0.00851273	53159401	G	C	-8006	0.184
cg07465627	STXBP4	17	53167407	Body	2	8	5	4	rs171515	0.00483475	0.00947013	53182746	A	G	15339	0.164
cg07465627	STXBP4	17	53167407	Body	2	8	5	4	rs244359	0.00483475	0.00947013	53191776	G	T	24369	0.164
cg07465627	STXBP4	17	53167407	Body	2	8	5	4	rs8080157	0.000191988	0.000574454	53208450	C	T	41043	0.261
cg15159987	CPAMD8	19	17003890	Body	2	15	6	4	rs10406694	0.00262076	0.00544202	16956364	G	C	-47526	0.474
cg15159987	CPAMD8	19	17003890	Body	2	15	6	4	rs77379139	0.0323606	0.049988	16978550	G	C	-25340	0.132
cg15159987	CPAMD8	19	17003890	Intergenetic	2	15	6	4	rs773855	0.00177017	0.0038659	17019907	G	A	16017	0.368
cg15159987	CPAMD8	19	17003890	5'UTR	2	15	6	4	rs8112871	0.00213323	0.00455408	17024672	T	G	20782	0.247
cg23973524	CRTC1	19	18873223	5'UTR	2	12	2	1	rs11878358	0.00836407	0.0149922	18874483	A	G	1260	0.21
cg03707168	PPP1R15A	19	49379127	3'UTR	2	10	5	4	rs4802516	2.73318e-05	9.79819e-05	49366170	C	T	-12957	0.164
cg03707168	PPP1R15A	19	49379127	Body	2	10	5	4	rs112370206	1.64e-08	1.02e-07	49396623	T	C	17496	0.264
cg03707168	PPP1R15A	19	49379127	Intergenetic	2	10	5	4	rs10426739	0.000306535	0.000875813	49400336	A	G	21209	0.122
cg03707168	PPP1R15A	19	49379127	Body	2	10	5	4	rs3760785	0.00437296	0.00870014	49403178	T	G	24051	0.146
cg23110422	ETS2	21	40182073	Body	2	6	3	3	rs28420538	1.07e-14	1.24e-13	40177053	G	T	-5020	0.117
cg23110422	ETS2	21	40182073	Body	2	6	3	3	rs58147311	0.000383662	0.00106417	40196352	T	C	14279	0.34
cg23110422	ETS2	21	40182073	Body	2	6	3	3	rs2836705	3.58562e-05	0.000123867	40211108	T	C	29035	0.311
cg02532700	NCF4	22	37257404	Body	2	8	2	2	rs10854693	2.41e-07	1.29e-06	37252010	G	A	-5394	0.429
cg02532700	NCF4	22	37257404	Body	2	8	2	2	rs4821544	9.94e-27	7.56e-25	37258503	C	T	1099	0.332

## Sheet: Table S4
Table S4 Results of regression analyses for 246 SNP-CpG pairs in validation panel
CpG	Gene	Count	Chr	SNP	Number of minor allele	Coefficient	Standard error	P-value
cg03636183	F2RL3	12	19	rs2227357	1	-0.01403	0.006868	0.0419709
cg03636183	F2RL3	12	19	rs2227357	2	-0.02989	0.01564	0.0568731
cg03636183	F2RL3	12	19	rs2227357	0	0
cg05951221	2q37.1	8	2	rs790051	1	0.01472	0.005434	0.00713975
cg05951221	2q37.1	8	2	rs790051	2	0.04284	0.01165	0.000279768
cg05951221	2q37.1	8	2	rs790051	0	0
cg06126421	6p21.33	7	6	rs13201769	1	0.02075	0.007001	0.00328542
cg06126421	6p21.33	7	6	rs13201769	2	0.06249	0.01094	2.74732e-08
cg06126421	6p21.33	7	6	rs13201769	0	0
cg06126421	6p21.33	7	6	rs13217914	1	0.05811	0.006789	6.39847e-16
cg06126421	6p21.33	7	6	rs13217914	2	0.119	0.01482	2.36608e-14
cg06126421	6p21.33	7	6	rs13217914	0	0
cg06126421	6p21.33	7	6	rs2535324	1	0.02649	0.006833	0.000130772
cg06126421	6p21.33	7	6	rs2535324	2	0.07308	0.01108	1.95969e-10
cg06126421	6p21.33	7	6	rs2535324	0	0
cg06126421	6p21.33	7	6	rs3094122	1	-0.01334	0.007431	0.0736262
cg06126421	6p21.33	7	6	rs3094122	2	-0.06151	0.01835	0.000907418
cg06126421	6p21.33	7	6	rs3094122	0	0
cg06126421	6p21.33	7	6	rs3095339	1	-0.01364	0.007336	0.0639867
cg06126421	6p21.33	7	6	rs3095339	2	-0.0588	0.01379	2.69698e-05
cg06126421	6p21.33	7	6	rs3095339	0	0
cg06126421	6p21.33	7	6	rs3131036	1	-0.01363	0.007327	0.0637698
cg06126421	6p21.33	7	6	rs3131036	2	-0.05754	0.01351	2.77327e-05
cg06126421	6p21.33	7	6	rs3131036	0	0
cg06126421	6p21.33	7	6	rs4713361	1	0.05843	0.00671	2.22309e-16
cg06126421	6p21.33	7	6	rs4713361	2	0.1187	0.01478	2.30171e-14
cg06126421	6p21.33	7	6	rs4713361	0	0
cg06126421	6p21.33	7	6	rs6911571	1	-0.02303	0.007677	0.00293234
cg06126421	6p21.33	7	6	rs6911571	2	-0.0422	0.02234	0.0598945
cg06126421	6p21.33	7	6	rs6911571	0	0
cg03329539	2q37.1	6	2	rs34547337	1	-0.01442	0.003902	0.000260597
cg03329539	2q37.1	6	2	rs34547337	2	-0.02701	0.006091	1.30034e-05
cg03329539	2q37.1	6	2	rs34547337	0	0
cg03329539	2q37.1	6	2	rs790051	1	0.007393	0.003914	0.0599237
cg03329539	2q37.1	6	2	rs790051	2	0.02057	0.008387	0.0147791
cg03329539	2q37.1	6	2	rs790051	0	0
cg14817490	AHRR	6	5	rs11746079	1	0.01527	0.005378	0.00482973
cg14817490	AHRR	6	5	rs11746079	2	0.04035	0.01365	0.0033597
cg14817490	AHRR	6	5	rs11746079	0	0
cg14817490	AHRR	6	5	rs2672725	1	-0.0104	0.005862	0.077064
cg14817490	AHRR	6	5	rs2672725	2	-0.04323	0.02006	0.0319799
cg14817490	AHRR	6	5	rs2672725	0	0
cg14817490	AHRR	6	5	rs72717419	1	0.01176	0.005127	0.0225001
cg14817490	AHRR	6	5	rs72717419	2	0.02746	0.01223	0.0254462
cg14817490	AHRR	6	5	rs72717419	0	0
cg14817490	AHRR	6	5	rs75509302	1	0.0134	0.005435	0.0142405
cg14817490	AHRR	6	5	rs75509302	2	0.04517	0.01448	0.00199359
cg14817490	AHRR	6	5	rs75509302	0	0
cg03991871	AHRR	5	5	rs75509302	1	-0.03085	0.006887	1.07166e-05
cg03991871	AHRR	5	5	rs75509302	2	-0.03106	0.01835	0.0916514
cg03991871	AHRR	5	5	rs75509302	0	0
cg09935388	GFI1	5	1	rs34835481	1	-0.02345	0.008402	0.00560382
cg09935388	GFI1	5	1	rs34835481	2	-0.03408	0.02035	0.0950802
cg09935388	GFI1	5	1	rs34835481	0	0
cg09935388	GFI1	5	1	rs79050605	1	-0.02949	0.008296	0.000441146
cg09935388	GFI1	5	1	rs79050605	2	-0.03821	0.02176	0.0802194
cg09935388	GFI1	5	1	rs79050605	0	0
cg23576855	AHRR	5	5	rs10072668	1	-0.05884	0.02227	0.00865981
cg23576855	AHRR	5	5	rs10072668	2	-0.09059	0.02493	0.000329529
cg23576855	AHRR	5	5	rs10072668	0	0
cg23576855	AHRR	5	5	rs4957023	1	0.08478	0.01965	2.18426e-05
cg23576855	AHRR	5	5	rs4957023	2	0.1487	0.02432	3.1024e-09
cg23576855	AHRR	5	5	rs4957023	0	0
cg23576855	AHRR	5	5	rs4957026	1	0.0777	0.01813	2.46923e-05
cg23576855	AHRR	5	5	rs4957026	2	0.1253	0.02684	4.62587e-06
cg23576855	AHRR	5	5	rs4957026	0	0
cg23576855	AHRR	5	5	rs4957028	1	-0.07452	0.02044	0.000314616
cg23576855	AHRR	5	5	rs4957028	2	-0.1524	0.02302	1.69966e-10
cg23576855	AHRR	5	5	rs4957028	0	0
cg23576855	AHRR	5	5	rs55751028	1	-0.08456	0.01915	1.41939e-05
cg23576855	AHRR	5	5	rs55751028	2	-0.1844	0.04468	4.76426e-05
cg23576855	AHRR	5	5	rs55751028	0	0
cg23576855	AHRR	5	5	rs6875975	1	-0.07585	0.02016	0.000202741
cg23576855	AHRR	5	5	rs6875975	2	-0.1587	0.02321	4.73806e-11
cg23576855	AHRR	5	5	rs6875975	0	0
cg23576855	AHRR	5	5	rs75509302	1	-0.2617	0.009334	2.50621e-85
cg23576855	AHRR	5	5	rs75509302	2	-0.5406	0.02497	5.76752e-63
cg23576855	AHRR	5	5	rs75509302	0	0
cg24859433	IER3	5	6	rs13217914	1	0.01596	0.003643	1.64847e-05
cg24859433	IER3	5	6	rs13217914	2	0.03917	0.007939	1.35239e-06
cg24859433	IER3	5	6	rs13217914	0	0
cg24859433	IER3	5	6	rs2535324	1	0.006212	0.003414	0.0697998
cg24859433	IER3	5	6	rs2535324	2	0.02532	0.005526	6.81097e-06
cg24859433	IER3	5	6	rs2535324	0	0
cg24859433	IER3	5	6	rs4713361	1	0.0159	0.003599	1.40748e-05
cg24859433	IER3	5	6	rs4713361	2	0.03908	0.007916	1.32696e-06
cg24859433	IER3	5	6	rs4713361	0	0
cg25189904	GNG12	5	1	rs12563734	1	-0.02102	0.007907	0.00826669
cg25189904	GNG12	5	1	rs12563734	2	-0.04468	0.01315	0.000773329
cg25189904	GNG12	5	1	rs12563734	0	0
cg25189904	GNG12	5	1	rs6686101	1	0.01705	0.007872	0.0311517
cg25189904	GNG12	5	1	rs6686101	2	0.06428	0.01133	3.32638e-08
cg25189904	GNG12	5	1	rs6686101	0	0
cg01731783	C14orf43	4	14	rs2075024	1	0.00495	0.002397	0.0397496
cg01731783	C14orf43	4	14	rs2075024	2	0.01165	0.005215	0.0261936
cg01731783	C14orf43	4	14	rs2075024	0	0
cg07123182	KCNQ1	4	11	rs231361	1	-0.00705	0.002682	0.00902687
cg07123182	KCNQ1	4	11	rs231361	2	-0.01695	0.005333	0.00163811
cg07123182	KCNQ1	4	11	rs231361	0	0
cg07123182	KCNQ1	4	11	rs78131	1	-0.00429	0.002828	0.130113
cg07123182	KCNQ1	4	11	rs78131	2	-0.01496	0.003363	1.21947e-05
cg07123182	KCNQ1	4	11	rs78131	0	0
cg11660018	PRSS23	4	11	rs2105587	1	-0.01215	0.004439	0.00655955
cg11660018	PRSS23	4	11	rs2105587	2	-0.02089	0.01159	0.0726623
cg11660018	PRSS23	4	11	rs2105587	0	0
cg11660018	PRSS23	4	11	rs2155081	1	-0.01925	0.004388	1.60112e-05
cg11660018	PRSS23	4	11	rs2155081	2	-0.03313	0.01006	0.00111719
cg11660018	PRSS23	4	11	rs2155081	0	0
cg12803068	MYO1G	4	7	rs147256167	1	-0.04315	0.009667	1.15357e-05
cg12803068	MYO1G	4	7	rs147256167	2	-0.1024	0.02024	7.50805e-07
cg12803068	MYO1G	4	7	rs147256167	0	0
cg12806681	AHRR	4	5	rs4957026	1	0.001901	0.004137	0.646232
cg12806681	AHRR	4	5	rs4957026	2	0.0183	0.006119	0.00302255
cg12806681	AHRR	4	5	rs4957026	0	0
cg12806681	AHRR	4	5	rs75509302	1	-0.01917	0.004351	1.48043e-05
cg12806681	AHRR	4	5	rs75509302	2	-0.02024	0.0116	0.0819452
cg12806681	AHRR	4	5	rs75509302	0	0
cg12876356	GFI1	4	1	rs34835481	1	-0.02949	0.009019	0.00120578
cg12876356	GFI1	4	1	rs34835481	2	-0.05803	0.02178	0.00814062
cg12876356	GFI1	4	1	rs34835481	0	0
cg12876356	GFI1	4	1	rs79050605	1	-0.03418	0.008855	0.000139709
cg12876356	GFI1	4	1	rs79050605	2	-0.05613	0.02316	0.0159848
cg12876356	GFI1	4	1	rs79050605	0	0
cg15342087	IER3	4	6	rs13217914	1	0.009649	0.003367	0.0044642
cg15342087	IER3	4	6	rs13217914	2	0.03423	0.007346	4.80646e-06
cg15342087	IER3	4	6	rs13217914	0	0
cg15342087	IER3	4	6	rs4713361	1	0.009479	0.003328	0.00470548
cg15342087	IER3	4	6	rs4713361	2	0.03416	0.007325	4.7082e-06
cg15342087	IER3	4	6	rs4713361	0	0
cg22132788	MYO1G	4	7	rs147256167	1	-0.02523	0.006633	0.000172855
cg22132788	MYO1G	4	7	rs147256167	2	-0.08591	0.01389	2.07649e-09
cg22132788	MYO1G	4	7	rs147256167	0	0
cg27241845	Unknown	4	2	rs2741302	1	0.01779	0.005446	0.00121833
cg27241845	Unknown	4	2	rs2741302	2	0.0358	0.01524	0.0194577
cg27241845	Unknown	4	2	rs2741302	0	0
cg27241845	Unknown	4	2	rs56945689	1	0.01957	0.005744	0.000747961
cg27241845	Unknown	4	2	rs56945689	2	0.02338	0.02202	0.28905
cg27241845	Unknown	4	2	rs56945689	0	0
cg00310412	SEMA7A	3	15	rs10626261	1	0.01235	0.004168	0.00330588
cg00310412	SEMA7A	3	15	rs10626261	2	0.02177	0.01505	0.149061
cg00310412	SEMA7A	3	15	rs10626261	0	0
cg00310412	SEMA7A	3	15	rs11854025	1	0.01265	0.00381	0.00101316
cg00310412	SEMA7A	3	15	rs11854025	2	0.02587	0.01147	0.0247965
cg00310412	SEMA7A	3	15	rs11854025	0	0
cg00310412	SEMA7A	3	15	rs11857558	1	0.01351	0.003758	0.000379274
cg00310412	SEMA7A	3	15	rs11857558	2	0.01808	0.01063	0.0902203
cg00310412	SEMA7A	3	15	rs11857558	0	0
cg00310412	SEMA7A	3	15	rs12439178	1	0.01149	0.004189	0.00647825
cg00310412	SEMA7A	3	15	rs12439178	2	0.02539	0.0136	0.062843
cg00310412	SEMA7A	3	15	rs12439178	0	0
cg00310412	SEMA7A	3	15	rs4243086	1	0.01873	0.003601	3.69632e-07
cg00310412	SEMA7A	3	15	rs4243086	2	0.02069	0.01038	0.0472057
cg00310412	SEMA7A	3	15	rs4243086	0	0
cg00310412	SEMA7A	3	15	rs5015024	1	0.01853	0.003858	2.50581e-06
cg00310412	SEMA7A	3	15	rs5015024	2	0.02025	0.01491	0.175423
cg00310412	SEMA7A	3	15	rs5015024	0	0
cg00310412	SEMA7A	3	15	rs741761	1	0.01061	0.003334	0.00161484
cg00310412	SEMA7A	3	15	rs741761	2	0.0309	0.006681	5.60005e-06
cg00310412	SEMA7A	3	15	rs741761	0	0
cg00310412	SEMA7A	3	15	rs8039977	1	0.01116	0.004117	0.00709992
cg00310412	SEMA7A	3	15	rs8039977	2	0.02218	0.01506	0.141912
cg00310412	SEMA7A	3	15	rs8039977	0	0
cg00310412	SEMA7A	3	15	rs885740	1	0.01093	0.003369	0.00130888
cg00310412	SEMA7A	3	15	rs885740	2	0.03131	0.006806	6.2746e-06
cg00310412	SEMA7A	3	15	rs885740	0	0
cg01692968	Unknown	3	9	rs328012	1	0.01338	0.005086	0.0089532
cg01692968	Unknown	3	9	rs328012	2	0.02461	0.01065	0.0215954
cg01692968	Unknown	3	9	rs328012	0	0
cg01692968	Unknown	3	9	rs390253	1	0.01599	0.005084	0.00182951
cg01692968	Unknown	3	9	rs390253	2	0.0117	0.01317	0.375016
cg01692968	Unknown	3	9	rs390253	0	0
cg03547355	Unknown	3	1	rs61837763	1	-0.01004	0.003223	0.00202367
cg03547355	Unknown	3	1	rs61837763	2	-0.01943	0.008498	0.0229159
cg03547355	Unknown	3	1	rs61837763	0	0
cg03547355	Unknown	3	1	rs76259607	1	-0.01104	0.003206	0.00065817
cg03547355	Unknown	3	1	rs76259607	2	-0.02552	0.007762	0.00113394
cg03547355	Unknown	3	1	rs76259607	0	0
cg11207515	CNTNAP2	3	7	rs10270806	1	-0.01708	0.0064	0.00803244
cg11207515	CNTNAP2	3	7	rs10270806	2	-0.04166	0.009355	1.20716e-05
cg11207515	CNTNAP2	3	7	rs10270806	0	0
cg11207515	CNTNAP2	3	7	rs1496543	1	-0.01725	0.006362	0.00709373
cg11207515	CNTNAP2	3	7	rs1496543	2	-0.04144	0.00938	1.40349e-05
cg11207515	CNTNAP2	3	7	rs1496543	0	0
cg11207515	CNTNAP2	3	7	rs1496545	1	0.01856	0.006822	0.00691095
cg11207515	CNTNAP2	3	7	rs1496545	2	0.02283	0.02402	0.34258
cg11207515	CNTNAP2	3	7	rs1496545	0	0
cg11207515	CNTNAP2	3	7	rs2201643	1	-0.01696	0.00639	0.00837851
cg11207515	CNTNAP2	3	7	rs2201643	2	-0.04175	0.009356	1.157e-05
cg11207515	CNTNAP2	3	7	rs2201643	0	0
cg11207515	CNTNAP2	3	7	rs4725705	1	0.02412	0.006828	0.000477161
cg11207515	CNTNAP2	3	7	rs4725705	2	0.04624	0.008397	8.01221e-08
cg11207515	CNTNAP2	3	7	rs4725705	0	0
cg11207515	CNTNAP2	3	7	rs7789511	1	0.02686	0.006484	4.48338e-05
cg11207515	CNTNAP2	3	7	rs7789511	2	0.04858	0.008461	2.33989e-08
cg11207515	CNTNAP2	3	7	rs7789511	0	0
cg11207515	CNTNAP2	3	7	rs7791332	1	0.02363	0.006711	0.000497526
cg11207515	CNTNAP2	3	7	rs7791332	2	0.0453	0.008329	1.12327e-07
cg11207515	CNTNAP2	3	7	rs7791332	0	0
cg11231349	NOS1AP	3	1	rs10458392	1	0.02077	0.005567	0.000228825
cg11231349	NOS1AP	3	1	rs10458392	2	0.04322	0.01009	2.49746e-05
cg11231349	NOS1AP	3	1	rs10458392	0	0
cg11231349	NOS1AP	3	1	rs2225845	1	0.01229	0.00567	0.0309902
cg11231349	NOS1AP	3	1	rs2225845	2	0.04009	0.008128	1.3556e-06
cg11231349	NOS1AP	3	1	rs2225845	0	0
cg14753356	Unknown	3	6	rs13201769	1	0.009703	0.003681	0.00883281
cg14753356	Unknown	3	6	rs13201769	2	0.02982	0.005746	3.92513e-07
cg14753356	Unknown	3	6	rs13201769	0	0
cg14753356	Unknown	3	6	rs13217914	1	0.02392	0.003738	6.15095e-10
cg14753356	Unknown	3	6	rs13217914	2	0.05106	0.008154	1.34457e-09
cg14753356	Unknown	3	6	rs13217914	0	0
cg14753356	Unknown	3	6	rs2535324	1	0.0141	0.00363	0.000126146
cg14753356	Unknown	3	6	rs2535324	2	0.03167	0.005885	1.5083e-07
cg14753356	Unknown	3	6	rs2535324	0	0
cg14753356	Unknown	3	6	rs3094122	1	-0.00743	0.003921	0.0591759
cg14753356	Unknown	3	6	rs3094122	2	-0.01965	0.009735	0.0444858
cg14753356	Unknown	3	6	rs3094122	0	0
cg14753356	Unknown	3	6	rs3095339	1	-0.00733	0.003891	0.060631
cg14753356	Unknown	3	6	rs3095339	2	-0.01948	0.007307	0.00811108
cg14753356	Unknown	3	6	rs3095339	0	0
cg14753356	Unknown	3	6	rs3131036	1	-0.00736	0.003891	0.0596544
cg14753356	Unknown	3	6	rs3131036	2	-0.01799	0.007168	0.0126158
cg14753356	Unknown	3	6	rs3131036	0	0
cg14753356	Unknown	3	6	rs4713361	1	0.0249	0.003714	1.02092e-10
cg14753356	Unknown	3	6	rs4713361	2	0.05083	0.008176	1.7203e-09
cg14753356	Unknown	3	6	rs4713361	0	0
cg14753356	Unknown	3	6	rs7740474	1	0.00743	0.00416	0.0751513
cg14753356	Unknown	3	6	rs7740474	2	0.02173	0.005235	4.3538e-05
cg14753356	Unknown	3	6	rs7740474	0	0
cg18316974	GFI1	3	1	rs34835481	1	-0.02116	0.006952	0.00254742
cg18316974	GFI1	3	1	rs34835481	2	-0.04141	0.01673	0.0138981
cg18316974	GFI1	3	1	rs34835481	0	0
cg18316974	GFI1	3	1	rs79050605	1	-0.02357	0.006845	0.000657738
cg18316974	GFI1	3	1	rs79050605	2	-0.03972	0.01785	0.0268078
cg18316974	GFI1	3	1	rs79050605	0	0
cg21913886	TMEM51	3	1	rs1883761	1	-0.0242	0.004016	5.02352e-09
cg21913886	TMEM51	3	1	rs1883761	2	-0.05618	0.008937	1.16324e-09
cg21913886	TMEM51	3	1	rs1883761	0	0
cg21913886	TMEM51	3	1	rs2235786	1	0.01373	0.004349	0.0017552
cg21913886	TMEM51	3	1	rs2235786	2	0.026	0.005882	1.38751e-05
cg21913886	TMEM51	3	1	rs2235786	0	0
cg21913886	TMEM51	3	1	rs34507209	1	0.01996	0.004685	2.75048e-05
cg21913886	TMEM51	3	1	rs34507209	2	0.04427	0.01636	0.00720763
cg21913886	TMEM51	3	1	rs34507209	0	0
cg21913886	TMEM51	3	1	rs6677061	1	0.02026	0.004643	1.78668e-05
cg21913886	TMEM51	3	1	rs6677061	2	0.07037	0.01779	9.59745e-05
cg21913886	TMEM51	3	1	rs6677061	0	0
cg21913886	TMEM51	3	1	rs72640735	1	-0.02977	0.004489	1.59603e-10
cg21913886	TMEM51	3	1	rs72640735	2	-0.03924	0.01128	0.000582385
cg21913886	TMEM51	3	1	rs72640735	0	0
cg21913886	TMEM51	3	1	rs72640756	1	-0.03547	0.0042	1.48334e-15
cg21913886	TMEM51	3	1	rs72640756	2	-0.06544	0.01192	8.8851e-08
cg21913886	TMEM51	3	1	rs72640756	0	0
cg21913886	TMEM51	3	1	rs72640794	1	-0.03243	0.004108	5.98671e-14
cg21913886	TMEM51	3	1	rs72640794	2	-0.05398	0.009982	1.33813e-07
cg21913886	TMEM51	3	1	rs72640794	0	0
cg21913886	TMEM51	3	1	rs72642320	1	-0.02721	0.004088	1.36514e-10
cg21913886	TMEM51	3	1	rs72642320	2	-0.04561	0.009978	7.13722e-06
cg21913886	TMEM51	3	1	rs72642320	0	0
cg21913886	TMEM51	3	1	rs7543456	1	0.01221	0.004569	0.00795441
cg21913886	TMEM51	3	1	rs7543456	2	0.0142	0.01065	0.183252
cg21913886	TMEM51	3	1	rs7543456	0	0
cg23161492	ANPEP	3	15	rs12440213	1	0.02424	0.00538	9.58313e-06
cg23161492	ANPEP	3	15	rs12440213	2	0.02631	0.01222	0.0320812
cg23161492	ANPEP	3	15	rs12440213	0	0
cg23161492	ANPEP	3	15	rs12442778	1	0.02961	0.005457	1.20953e-07
cg23161492	ANPEP	3	15	rs12442778	2	0.04975	0.006756	1.7875e-12
cg23161492	ANPEP	3	15	rs12442778	0	0
cg23161492	ANPEP	3	15	rs28565347	1	0.01777	0.005635	0.00178127
cg23161492	ANPEP	3	15	rs28565347	2	0.0419	0.01118	0.000215142
cg23161492	ANPEP	3	15	rs28565347	0	0
cg23161492	ANPEP	3	15	rs748508	1	-0.01187	0.005608	0.0351906
cg23161492	ANPEP	3	15	rs748508	2	-0.0284	0.01006	0.00510255
cg23161492	ANPEP	3	15	rs748508	0	0
cg23161492	ANPEP	3	15	rs8030857	1	0.02098	0.006652	0.00177897
cg23161492	ANPEP	3	15	rs8030857	2	0.03187	0.007553	3.26722e-05
cg23161492	ANPEP	3	15	rs8030857	0	0
cg23161492	ANPEP	3	15	rs8031576	1	-0.01072	0.005593	0.0561755
cg23161492	ANPEP	3	15	rs8031576	2	-0.0281	0.009997	0.00526904
cg23161492	ANPEP	3	15	rs8031576	0	0
cg23771366	PRSS23	3	11	rs2105587	1	-0.01322	0.004774	0.00597015
cg23771366	PRSS23	3	11	rs2105587	2	-0.01383	0.01247	0.268378
cg23771366	PRSS23	3	11	rs2105587	0	0
cg23771366	PRSS23	3	11	rs2155081	1	-0.01648	0.004799	0.000681358
cg23771366	PRSS23	3	11	rs2155081	2	-0.02396	0.011	0.0302436
cg23771366	PRSS23	3	11	rs2155081	0	0
cg23916896	AHRR	3	5	rs4957023	1	-0.01761	0.006633	0.00837206
cg23916896	AHRR	3	5	rs4957023	2	-0.02725	0.00815	0.00093227
cg23916896	AHRR	3	5	rs4957023	0	0
cg23916896	AHRR	3	5	rs4957028	1	0.008755	0.006873	0.203726
cg23916896	AHRR	3	5	rs4957028	2	0.02839	0.007743	0.000291
cg23916896	AHRR	3	5	rs4957028	0	0
cg23916896	AHRR	3	5	rs6875975	1	0.009035	0.006795	0.184634
cg23916896	AHRR	3	5	rs6875975	2	0.0272	0.007832	0.000592635
cg23916896	AHRR	3	5	rs6875975	0	0
cg23916896	AHRR	3	5	rs75509302	1	0.02001	0.00639	0.00191519
cg23916896	AHRR	3	5	rs75509302	2	0.04866	0.01703	0.00457509
cg23916896	AHRR	3	5	rs75509302	0	0
cg25949550	CNTNAP2	3	7	rs1880597	1	0.009452	0.002836	0.000968606
cg25949550	CNTNAP2	3	7	rs1880597	2	0.01758	0.008319	0.0353966
cg25949550	CNTNAP2	3	7	rs1880597	0	0
cg25949550	CNTNAP2	3	7	rs200475789	1	0.008796	0.002842	0.00215899
cg25949550	CNTNAP2	3	7	rs200475789	2	0.01763	0.007884	0.0260646
cg25949550	CNTNAP2	3	7	rs200475789	0	0
cg25949550	CNTNAP2	3	7	rs2056630	1	0.00731	0.002868	0.0113074
cg25949550	CNTNAP2	3	7	rs2056630	2	0.01702	0.008359	0.0426749
cg25949550	CNTNAP2	3	7	rs2056630	0	0
cg25949550	CNTNAP2	3	7	rs2140840	1	0.009563	0.002842	0.000867127
cg25949550	CNTNAP2	3	7	rs2140840	2	0.01767	0.008326	0.034681
cg25949550	CNTNAP2	3	7	rs2140840	0	0
cg25949550	CNTNAP2	3	7	rs62504457	1	0.008063	0.002894	0.00568419
cg25949550	CNTNAP2	3	7	rs62504457	2	0.01722	0.008365	0.0404175
cg25949550	CNTNAP2	3	7	rs62504457	0	0
cg25949550	CNTNAP2	3	7	rs62504458	1	0.01002	0.002839	0.000484059
cg25949550	CNTNAP2	3	7	rs62504458	2	0.01768	0.008302	0.0340255
cg25949550	CNTNAP2	3	7	rs62504458	0	0
cg25949550	CNTNAP2	3	7	rs7797682	1	0.0089	0.00282	0.00176075
cg25949550	CNTNAP2	3	7	rs7797682	2	0.01759	0.007858	0.0259353
cg25949550	CNTNAP2	3	7	rs7797682	0	0
cg25949550	CNTNAP2	3	7	rs9655685	1	0.009284	0.002819	0.00111056
cg25949550	CNTNAP2	3	7	rs9655685	2	0.01748	0.008301	0.0360691
cg25949550	CNTNAP2	3	7	rs9655685	0	0
cg26271591	NFE2L2	3	2	rs13001694	1	-0.03008	0.003857	1.07831e-13
cg26271591	NFE2L2	3	2	rs13001694	2	-0.0685	0.006061	7.25192e-25
cg26271591	NFE2L2	3	2	rs13001694	0	0
cg26271591	NFE2L2	3	2	rs13401026	1	-0.02196	0.005441	6.93235e-05
cg26271591	NFE2L2	3	2	rs13401026	2	-0.04912	0.01784	0.00625157
cg26271591	NFE2L2	3	2	rs13401026	0	0
cg26271591	NFE2L2	3	2	rs370988970	1	-0.02166	0.005449	8.86418e-05
cg26271591	NFE2L2	3	2	rs370988970	2	-0.04981	0.01784	0.00557843
cg26271591	NFE2L2	3	2	rs370988970	0	0
cg26271591	NFE2L2	3	2	rs541734985	1	0.02351	0.004183	4.461e-08
cg26271591	NFE2L2	3	2	rs541734985	2	0.05663	0.007509	5.88696e-13
cg26271591	NFE2L2	3	2	rs541734985	0	0
cg26271591	NFE2L2	3	2	rs56345503	1	-0.0223	0.005483	6.10878e-05
cg26271591	NFE2L2	3	2	rs56345503	2	-0.04939	0.01784	0.00598299
cg26271591	NFE2L2	3	2	rs56345503	0	0
cg26271591	NFE2L2	3	2	rs6721961	1	0.01144	0.005082	0.0250493
cg26271591	NFE2L2	3	2	rs6721961	2	0.04487	0.01998	0.02548
cg26271591	NFE2L2	3	2	rs6721961	0	0
cg26963277	KCNQ1	3	11	rs12422173	1	0.01308	0.004124	0.00168136
cg26963277	KCNQ1	3	11	rs12422173	2	0.01656	0.00669	0.0138808
cg26963277	KCNQ1	3	11	rs12422173	0	0
cg26963277	KCNQ1	3	11	rs231361	1	-0.01354	0.004145	0.00122132
cg26963277	KCNQ1	3	11	rs231361	2	-0.02486	0.008243	0.00278086
cg26963277	KCNQ1	3	11	rs231361	0	0
cg26963277	KCNQ1	3	11	rs78131	1	-0.00466	0.00438	0.288451
cg26963277	KCNQ1	3	11	rs78131	2	-0.02331	0.005207	1.08639e-05
cg26963277	KCNQ1	3	11	rs78131	0	0
cg00931843	TIAM2	2	6	rs6915661	1	0.009377	0.006513	0.150993
cg00931843	TIAM2	2	6	rs6915661	2	0.03495	0.01383	0.0119958
cg00931843	TIAM2	2	6	rs6915661	0	0
cg01744331	KCNQ1	2	11	rs12422173	1	0.01133	0.003334	0.000774566
cg01744331	KCNQ1	2	11	rs12422173	2	0.01812	0.005415	0.000926309
cg01744331	KCNQ1	2	11	rs12422173	0	0
cg01744331	KCNQ1	2	11	rs231361	1	-0.01194	0.00338	0.000476487
cg01744331	KCNQ1	2	11	rs231361	2	-0.02062	0.006717	0.00233665
cg01744331	KCNQ1	2	11	rs231361	0	0
cg01744331	KCNQ1	2	11	rs78131	1	-0.00662	0.003536	0.0621306
cg01744331	KCNQ1	2	11	rs78131	2	-0.02299	0.0042	9.33395e-08
cg01744331	KCNQ1	2	11	rs78131	0	0
cg02532700	NCF4	2	22	rs10854693	1	-0.02333	0.005626	4.41499e-05
cg02532700	NCF4	2	22	rs10854693	2	-0.04083	0.007602	1.58106e-07
cg02532700	NCF4	2	22	rs10854693	0	0
cg02532700	NCF4	2	22	rs4821544	1	0.04376	0.004683	2.29553e-18
cg02532700	NCF4	2	22	rs4821544	2	0.07846	0.007619	1.85232e-21
cg02532700	NCF4	2	22	rs4821544	0	0
cg03440944	C7orf40	2	7	rs3812260	1	-0.01269	0.003514	0.000356576
cg03440944	C7orf40	2	7	rs3812260	2	-0.0195	0.01078	0.0714724
cg03440944	C7orf40	2	7	rs3812260	0	0
cg03604011	AHRR	2	5	rs11744762	1	-0.01566	0.004791	0.00120659
cg03604011	AHRR	2	5	rs11744762	2	-0.03772	0.007051	1.77638e-07
cg03604011	AHRR	2	5	rs11744762	0	0
cg03604011	AHRR	2	5	rs4957026	1	-0.01455	0.004788	0.00259097
cg03604011	AHRR	2	5	rs4957026	2	-0.03847	0.007081	1.16471e-07
cg03604011	AHRR	2	5	rs4957026	0	0
cg03604011	AHRR	2	5	rs4957028	1	-0.02913	0.005114	2.95701e-08
cg03604011	AHRR	2	5	rs4957028	2	-0.05069	0.005776	1.37337e-16
cg03604011	AHRR	2	5	rs4957028	0	0
cg03604011	AHRR	2	5	rs6875975	1	-0.0297	0.005013	8.70896e-09
cg03604011	AHRR	2	5	rs6875975	2	-0.05297	0.005794	1.03893e-17
cg03604011	AHRR	2	5	rs6875975	0	0
cg03604011	AHRR	2	5	rs75509302	1	-0.01678	0.005213	0.00143229
cg03604011	AHRR	2	5	rs75509302	2	-0.03743	0.01388	0.00742265
cg03604011	AHRR	2	5	rs75509302	0	0
cg03707168	PPP1R15A	2	19	rs10426739	1	-0.01733	0.00465	0.000232203
cg03707168	PPP1R15A	2	19	rs10426739	2	-0.029	0.01698	0.0887323
cg03707168	PPP1R15A	2	19	rs10426739	0	0
cg03707168	PPP1R15A	2	19	rs112370206	1	-0.01095	0.003897	0.00527063
cg03707168	PPP1R15A	2	19	rs112370206	2	-0.04447	0.007457	7.04368e-09
cg03707168	PPP1R15A	2	19	rs112370206	0	0
cg03707168	PPP1R15A	2	19	rs3760785	1	-0.01184	0.004534	0.00948677
cg03707168	PPP1R15A	2	19	rs3760785	2	-0.03557	0.01566	0.023851
cg03707168	PPP1R15A	2	19	rs3760785	0	0
cg03707168	PPP1R15A	2	19	rs4802516	1	-0.01466	0.004172	0.000509694
cg03707168	PPP1R15A	2	19	rs4802516	2	-0.05203	0.0153	0.000766825
cg03707168	PPP1R15A	2	19	rs4802516	0	0
cg07251887	LOC100130933	2	17	rs820184	1	-0.00776	0.003647	0.0341889
cg07251887	LOC100130933	2	17	rs820184	2	-0.01279	0.005004	0.0111294
cg07251887	LOC100130933	2	17	rs820184	0	0
cg07251887	LOC100130933	2	17	rs820205	1	-0.00588	0.003581	0.10135
cg07251887	LOC100130933	2	17	rs820205	2	-0.01287	0.004936	0.00960086
cg07251887	LOC100130933	2	17	rs820205	0	0
cg07465627	STXBP4	2	17	rs12603606	1	0.008886	0.003159	0.00523774
cg07465627	STXBP4	2	17	rs12603606	2	0.01602	0.007592	0.0356335
cg07465627	STXBP4	2	17	rs12603606	0	0
cg07465627	STXBP4	2	17	rs171515	1	0.009677	0.003241	0.00306319
cg07465627	STXBP4	2	17	rs171515	2	0.01337	0.007921	0.0924412
cg07465627	STXBP4	2	17	rs171515	0	0
cg07465627	STXBP4	2	17	rs244359	1	0.009677	0.003241	0.00306319
cg07465627	STXBP4	2	17	rs244359	2	0.01337	0.007921	0.0924412
cg07465627	STXBP4	2	17	rs244359	0	0
cg07465627	STXBP4	2	17	rs8080157	1	-0.00706	0.002793	0.0120134
cg07465627	STXBP4	2	17	rs8080157	2	-0.01959	0.005067	0.000136172
cg07465627	STXBP4	2	17	rs8080157	0	0
cg08396193	HOXA7	2	7	rs10225507	1	-0.01064	0.003272	0.0012794
cg08396193	HOXA7	2	7	rs10225507	2	-0.01897	0.008739	0.030709
cg08396193	HOXA7	2	7	rs10225507	0	0
cg09022230	TNRC18	2	7	rs13243906	1	-0.01082	0.004558	0.0182994
cg09022230	TNRC18	2	7	rs13243906	2	-0.01658	0.005515	0.00287062
cg09022230	TNRC18	2	7	rs13243906	0	0
cg09022230	TNRC18	2	7	rs66460815	1	-0.01113	0.004517	0.0143513
cg09022230	TNRC18	2	7	rs66460815	2	-0.01528	0.005585	0.00658274
cg09022230	TNRC18	2	7	rs66460815	0	0
cg09022230	TNRC18	2	7	rs6948909	1	-0.02206	0.004238	3.6278e-07
cg09022230	TNRC18	2	7	rs6948909	2	-0.0203	0.01155	0.0797463
cg09022230	TNRC18	2	7	rs6948909	0	0
cg09069072	AVPR1B	2	1	rs2235789	1	-0.02141	0.007074	0.0026969
cg09069072	AVPR1B	2	1	rs2235789	2	-0.03991	0.008513	4.22311e-06
cg09069072	AVPR1B	2	1	rs2235789	0	0
cg09069072	AVPR1B	2	1	rs34507209	1	0.0722	0.006119	1.76911e-26
cg09069072	AVPR1B	2	1	rs34507209	2	0.1037	0.02119	1.63674e-06
cg09069072	AVPR1B	2	1	rs34507209	0	0
cg09069072	AVPR1B	2	1	rs35510636	1	0.06745	0.006053	3.13869e-24
cg09069072	AVPR1B	2	1	rs35510636	2	0.1212	0.019	7.09356e-10
cg09069072	AVPR1B	2	1	rs35510636	0	0
cg09069072	AVPR1B	2	1	rs6659540	1	0.07206	0.005984	2.34537e-27
cg09069072	AVPR1B	2	1	rs6659540	2	0.1251	0.01733	4.69735e-12
cg09069072	AVPR1B	2	1	rs6659540	0	0
cg09069072	AVPR1B	2	1	rs7539732	1	0.02433	0.007178	0.000795942
cg09069072	AVPR1B	2	1	rs7539732	2	0.03354	0.01702	0.0497924
cg09069072	AVPR1B	2	1	rs7539732	0	0
cg09099830	ITGAL	2	16	rs2285459	1	-0.02581	0.003766	4.21084e-11
cg09099830	ITGAL	2	16	rs2285459	2	-0.04334	0.005012	3.42129e-16
cg09099830	ITGAL	2	16	rs2285459	0	0
cg09099830	ITGAL	2	16	rs3087438	1	0.01472	0.003989	0.000266834
cg09099830	ITGAL	2	16	rs3087438	2	0.03535	0.00515	3.94048e-11
cg09099830	ITGAL	2	16	rs3087438	0	0
cg09662411	GFI1	2	1	rs34835481	1	-0.02081	0.006555	0.00166061
cg09662411	GFI1	2	1	rs34835481	2	-0.04077	0.01584	0.0105142
cg09662411	GFI1	2	1	rs34835481	0	0
cg09662411	GFI1	2	1	rs79050605	1	-0.02213	0.006447	0.000684239
cg09662411	GFI1	2	1	rs79050605	2	-0.03635	0.01687	0.032013
cg09662411	GFI1	2	1	rs79050605	0	0
cg10399789	GFI1	2	1	rs10782912	1	-0.00766	0.005265	0.146629
cg10399789	GFI1	2	1	rs10782912	2	-0.02268	0.007902	0.00439732
cg10399789	GFI1	2	1	rs10782912	0	0
cg10399789	GFI1	2	1	rs34835481	1	-0.02135	0.005208	5.37639e-05
cg10399789	GFI1	2	1	rs34835481	2	-0.04358	0.01258	0.000610406
cg10399789	GFI1	2	1	rs34835481	0	0
cg10399789	GFI1	2	1	rs35442666	1	-0.00789	0.005275	0.135942
cg10399789	GFI1	2	1	rs35442666	2	-0.02274	0.007921	0.00438466
cg10399789	GFI1	2	1	rs35442666	0	0
cg10399789	GFI1	2	1	rs4484938	1	-0.00921	0.005328	0.0848288
cg10399789	GFI1	2	1	rs4484938	2	-0.02339	0.007737	0.00271849
cg10399789	GFI1	2	1	rs4484938	0	0
cg10399789	GFI1	2	1	rs4970700	1	-0.00766	0.005265	0.146629
cg10399789	GFI1	2	1	rs4970700	2	-0.02268	0.007902	0.00439732
cg10399789	GFI1	2	1	rs4970700	0	0
cg10399789	GFI1	2	1	rs6703440	1	-0.00954	0.005319	0.0739235
cg10399789	GFI1	2	1	rs6703440	2	-0.02361	0.00774	0.00249503
cg10399789	GFI1	2	1	rs6703440	0	0
cg10919522	C14orf43	2	14	rs11624967	1	0.008535	0.004071	0.0368526
cg10919522	C14orf43	2	14	rs11624967	2	0.01823	0.005461	0.000950587
cg10919522	C14orf43	2	14	rs11624967	0	0
cg11556164	LRRN3	2	7	rs12671792	1	-0.03718	0.004076	1.1869e-17
cg11556164	LRRN3	2	7	rs12671792	2	-0.05305	0.01478	0.000386172
cg11556164	LRRN3	2	7	rs12671792	0	0
cg11556164	LRRN3	2	7	rs17158299	1	-0.03776	0.004044	2.51969e-18
cg11556164	LRRN3	2	7	rs17158299	2	-0.04701	0.0169	0.00575543
cg11556164	LRRN3	2	7	rs17158299	0	0
cg11556164	LRRN3	2	7	rs56178319	1	-0.02926	0.00353	4.07665e-15
cg11556164	LRRN3	2	7	rs56178319	2	-0.0579	0.009325	1.79687e-09
cg11556164	LRRN3	2	7	rs56178319	0	0
cg11556164	LRRN3	2	7	rs62464055	1	0.01324	0.004533	0.0037568
cg11556164	LRRN3	2	7	rs62464055	2	0.0137	0.01109	0.217928
cg11556164	LRRN3	2	7	rs62464055	0	0
cg11556164	LRRN3	2	7	rs7811143	1	-0.02982	0.003527	1.29074e-15
cg11556164	LRRN3	2	7	rs7811143	2	-0.0556	0.009803	3.35716e-08
cg11556164	LRRN3	2	7	rs7811143	0	0
cg11902777	AHRR	2	5	rs4957023	1	-0.00793	0.002937	0.00733545
cg11902777	AHRR	2	5	rs4957023	2	-0.01269	0.003601	0.000491968
cg11902777	AHRR	2	5	rs4957023	0	0
cg11902777	AHRR	2	5	rs4957028	1	0.005735	0.003019	0.0584958
cg11902777	AHRR	2	5	rs4957028	2	0.01449	0.003405	2.80083e-05
cg11902777	AHRR	2	5	rs4957028	0	0
cg11902777	AHRR	2	5	rs6875975	1	0.005913	0.002999	0.049599
cg11902777	AHRR	2	5	rs6875975	2	0.01381	0.00346	8.34867e-05
cg11902777	AHRR	2	5	rs6875975	0	0
cg11902777	AHRR	2	5	rs75509302	1	0.01363	0.002742	1.13775e-06
cg11902777	AHRR	2	5	rs75509302	2	0.02927	0.007308	7.82918e-05
cg11902777	AHRR	2	5	rs75509302	0	0
cg12547807	Unknown	2	1	rs12565445	1	-0.00907	0.003204	0.00498964
cg12547807	Unknown	2	1	rs12565445	2	-0.01547	0.004732	0.00120876
cg12547807	Unknown	2	1	rs12565445	0	0
cg15159987	CPAMD8	2	19	rs10406694	1	0.000729	0.003686	0.843446
cg15159987	CPAMD8	2	19	rs10406694	2	-0.01244	0.004419	0.00519999
cg15159987	CPAMD8	2	19	rs10406694	0	0
cg15159987	CPAMD8	2	19	rs77379139	1	0.00981	0.003727	0.00893775
cg15159987	CPAMD8	2	19	rs77379139	2	0.003058	0.0105	0.771097
cg15159987	CPAMD8	2	19	rs77379139	0	0
cg15159987	CPAMD8	2	19	rs773855	1	-0.00754	0.003237	0.0205055
cg15159987	CPAMD8	2	19	rs773855	2	-0.01586	0.004649	0.000735442
cg15159987	CPAMD8	2	19	rs773855	0	0
cg15159987	CPAMD8	2	19	rs8112871	1	-0.01124	0.003179	0.000472939
cg15159987	CPAMD8	2	19	rs8112871	2	-0.00641	0.006628	0.334146
cg15159987	CPAMD8	2	19	rs8112871	0	0
cg15474579	CDKN1A	2	6	rs12207548	1	-0.01884	0.003943	2.7829e-06
cg15474579	CDKN1A	2	6	rs12207548	2	-0.01765	0.01029	0.0873086
cg15474579	CDKN1A	2	6	rs12207548	0	0
cg15474579	CDKN1A	2	6	rs1321313	1	-0.02215	0.003855	2.27628e-08
cg15474579	CDKN1A	2	6	rs1321313	2	-0.04708	0.007831	5.39615e-09
cg15474579	CDKN1A	2	6	rs1321313	0	0
cg15474579	CDKN1A	2	6	rs146170154	1	-0.0259	0.003811	5.9518e-11
cg15474579	CDKN1A	2	6	rs146170154	2	-0.05494	0.008733	1.13983e-09
cg15474579	CDKN1A	2	6	rs146170154	0	0
cg15474579	CDKN1A	2	6	rs3176320	1	-0.02127	0.003822	5.9572e-08
cg15474579	CDKN1A	2	6	rs3176320	2	-0.04534	0.00567	3.00414e-14
cg15474579	CDKN1A	2	6	rs3176320	0	0
cg15474579	CDKN1A	2	6	rs35328363	1	0.01605	0.004935	0.00127614
cg15474579	CDKN1A	2	6	rs35328363	2	0.01387	0.02492	0.578291
cg15474579	CDKN1A	2	6	rs35328363	0	0
cg15474579	CDKN1A	2	6	rs6457931	1	-0.01415	0.004143	0.000725108
cg15474579	CDKN1A	2	6	rs6457931	2	-0.03739	0.005516	6.59227e-11
cg15474579	CDKN1A	2	6	rs6457931	0	0
cg15474579	CDKN1A	2	6	rs6457933	1	-0.01312	0.00428	0.00238667
cg15474579	CDKN1A	2	6	rs6457933	2	-0.03402	0.005507	2.16863e-09
cg15474579	CDKN1A	2	6	rs6457933	0	0
cg15474579	CDKN1A	2	6	rs9470358	1	-0.02129	0.003844	6.81135e-08
cg15474579	CDKN1A	2	6	rs9470358	2	-0.04692	0.007866	7.00249e-09
cg15474579	CDKN1A	2	6	rs9470358	0	0
cg16556677	KCNQ1OT1	2	11	rs231361	1	-0.01416	0.003543	8.10879e-05
cg16556677	KCNQ1OT1	2	11	rs231361	2	-0.0255	0.007045	0.000346893
cg16556677	KCNQ1OT1	2	11	rs231361	0	0
cg16556677	KCNQ1OT1	2	11	rs78131	1	-0.01322	0.00371	0.000427933
cg16556677	KCNQ1OT1	2	11	rs78131	2	-0.0263	0.004409	6.96262e-09
cg16556677	KCNQ1OT1	2	11	rs78131	0	0
cg16611234	Unknown	2	11	rs10437720	1	0.01844	0.00563	0.00117915
cg16611234	Unknown	2	11	rs10437720	2	0.02855	0.0113	0.0120528
cg16611234	Unknown	2	11	rs10437720	0	0
cg16611234	Unknown	2	11	rs10896910	1	0.01505	0.006013	0.0128606
cg16611234	Unknown	2	11	rs10896910	2	0.02314	0.01172	0.0492925
cg16611234	Unknown	2	11	rs10896910	0	0
cg16611234	Unknown	2	11	rs10896920	1	0.02733	0.005491	1.09708e-06
cg16611234	Unknown	2	11	rs10896920	2	0.02627	0.008848	0.00323508
cg16611234	Unknown	2	11	rs10896920	0	0
cg16611234	Unknown	2	11	rs11229803	1	-0.0254	0.005524	6.33213e-06
cg16611234	Unknown	2	11	rs11229803	2	-0.0581	0.007195	1.72773e-14
cg16611234	Unknown	2	11	rs11229803	0	0
cg16611234	Unknown	2	11	rs35188256	1	0.01482	0.005996	0.0140066
cg16611234	Unknown	2	11	rs35188256	2	0.0232	0.01171	0.0485499
cg16611234	Unknown	2	11	rs35188256	0	0
cg16611234	Unknown	2	11	rs3740948	1	0.0165	0.005765	0.00449786
cg16611234	Unknown	2	11	rs3740948	2	0.02341	0.0114	0.0407881
cg16611234	Unknown	2	11	rs3740948	0	0
cg16611234	Unknown	2	11	rs504789	1	0.02507	0.005526	8.27998e-06
cg16611234	Unknown	2	11	rs504789	2	0.03339	0.008155	5.47319e-05
cg16611234	Unknown	2	11	rs504789	0	0
cg16611234	Unknown	2	11	rs563191	1	-0.02026	0.005547	0.000307744
cg16611234	Unknown	2	11	rs563191	2	-0.05542	0.006998	4.99641e-14
cg16611234	Unknown	2	11	rs563191	0	0
cg16611234	Unknown	2	11	rs567951	1	-0.02505	0.005491	7.40628e-06
cg16611234	Unknown	2	11	rs567951	2	-0.05762	0.007153	1.95891e-14
cg16611234	Unknown	2	11	rs567951	0	0
cg16611234	Unknown	2	11	rs7935927	1	0.01228	0.005493	0.0261613
cg16611234	Unknown	2	11	rs7935927	2	0.05281	0.01226	2.2488e-05
cg16611234	Unknown	2	11	rs7935927	0	0
cg16794579	XYLT1	2	16	rs4555139	1	-0.01207	0.003646	0.00104744
cg16794579	XYLT1	2	16	rs4555139	2	-0.00638	0.004751	0.180277
cg16794579	XYLT1	2	16	rs4555139	0	0
cg17287155	AHRR	2	5	rs75509302	1	-0.00729	0.002849	0.0110071
cg17287155	AHRR	2	5	rs75509302	2	-0.03181	0.007588	3.65624e-05
cg17287155	AHRR	2	5	rs75509302	0	0
cg17619755	VARS	2	6	rs3130487	1	0.02408	0.00669	0.000373842
cg17619755	VARS	2	6	rs3130487	2	-0.01232	0.02327	0.597061
cg17619755	VARS	2	6	rs3130487	0	0
cg17619755	VARS	2	6	rs3132444	1	0.0222	0.006262	0.000456839
cg17619755	VARS	2	6	rs3132444	2	-0.00203	0.01867	0.913639
cg17619755	VARS	2	6	rs3132444	0	0
cg18146737	GFI1	2	1	rs34835481	1	-0.03326	0.01061	0.0018976
cg18146737	GFI1	2	1	rs34835481	2	-0.06627	0.0256	0.0101061
cg18146737	GFI1	2	1	rs34835481	0	0
cg18146737	GFI1	2	1	rs79050605	1	-0.03743	0.01043	0.000388393
cg18146737	GFI1	2	1	rs79050605	2	-0.0619	0.02724	0.0237696
cg18146737	GFI1	2	1	rs79050605	0	0
cg18642234	GPX1	2	3	rs34463816	1	-0.00931	0.00312	0.00308283
cg18642234	GPX1	2	3	rs34463816	2	-0.01663	0.003937	3.19712e-05
cg18642234	GPX1	2	3	rs34463816	0	0
cg18642234	GPX1	2	3	rs35869135	1	-0.00974	0.003077	0.00171413
cg18642234	GPX1	2	3	rs35869135	2	-0.02872	0.009022	0.00161212
cg18642234	GPX1	2	3	rs35869135	0	0
cg18642234	GPX1	2	3	rs3811699	1	-0.00724	0.002826	0.0108597
cg18642234	GPX1	2	3	rs3811699	2	-0.0252	0.005321	3.37799e-06
cg18642234	GPX1	2	3	rs3811699	0	0
cg18642234	GPX1	2	3	rs9864406	1	-0.00974	0.003077	0.00171413
cg18642234	GPX1	2	3	rs9864406	2	-0.02872	0.009022	0.00161212
cg18642234	GPX1	2	3	rs9864406	0	0
cg18642234	GPX1	2	3	rs9878943	1	-0.00724	0.002826	0.0108597
cg18642234	GPX1	2	3	rs9878943	2	-0.0252	0.005321	3.37799e-06
cg18642234	GPX1	2	3	rs9878943	0	0
cg19589396	Unknown	2	8	rs565720	1	-0.00801	0.004692	0.0888723
cg19589396	Unknown	2	8	rs565720	2	-0.03662	0.01177	0.00204587
cg19589396	Unknown	2	8	rs565720	0	0
cg19589396	Unknown	2	8	rs665298	1	-0.00605	0.004616	0.190841
cg19589396	Unknown	2	8	rs665298	2	-0.02788	0.01005	0.00586639
cg19589396	Unknown	2	8	rs665298	0	0
cg19717773	GNA12	2	7	rs13243214	1	-0.05457	0.007623	6.59997e-12
cg19717773	GNA12	2	7	rs13243214	2	-0.1195	0.01341	5.3895e-17
cg19717773	GNA12	2	7	rs13243214	0	0
cg19717773	GNA12	2	7	rs148365357	1	0.02377	0.009607	0.0139339
cg19717773	GNA12	2	7	rs148365357	2	0.07269	0.03412	0.0339576
cg19717773	GNA12	2	7	rs148365357	0	0
cg19717773	GNA12	2	7	rs1636255	1	-0.05613	0.007666	2.4533e-12
cg19717773	GNA12	2	7	rs1636255	2	-0.1213	0.014	3.37403e-16
cg19717773	GNA12	2	7	rs1636255	0	0
cg19717773	GNA12	2	7	rs1636264	1	-0.05136	0.007867	2.91248e-10
cg19717773	GNA12	2	7	rs1636264	2	-0.109	0.01338	1.12368e-14
cg19717773	GNA12	2	7	rs1636264	0	0
cg19717773	GNA12	2	7	rs17132741	1	0.02675	0.009718	0.0062761
cg19717773	GNA12	2	7	rs17132741	2	0.08896	0.03101	0.00441601
cg19717773	GNA12	2	7	rs17132741	0	0
cg19717773	GNA12	2	7	rs1713919	1	-0.05522	0.007783	1.01472e-11
cg19717773	GNA12	2	7	rs1713919	2	-0.1151	0.0133	3.55536e-16
cg19717773	GNA12	2	7	rs1713919	0	0
cg19717773	GNA12	2	7	rs2158694	1	-0.05352	0.007716	2.62149e-11
cg19717773	GNA12	2	7	rs2158694	2	-0.1143	0.01334	6.31702e-16
cg19717773	GNA12	2	7	rs2158694	0	0
cg19717773	GNA12	2	7	rs2258960	1	0.05866	0.008127	4.59604e-12
cg19717773	GNA12	2	7	rs2258960	2	0.09568	0.01302	1.99089e-12
cg19717773	GNA12	2	7	rs2258960	0	0
cg19717773	GNA12	2	7	rs2260230	1	-0.05554	0.007685	4.39315e-12
cg19717773	GNA12	2	7	rs2260230	2	-0.1206	0.01373	1.39762e-16
cg19717773	GNA12	2	7	rs2260230	0	0
cg19717773	GNA12	2	7	rs2527682	1	0.06082	0.008225	1.52942e-12
cg19717773	GNA12	2	7	rs2527682	2	0.09338	0.01294	4.69774e-12
cg19717773	GNA12	2	7	rs2527682	0	0
cg19717773	GNA12	2	7	rs33991430	1	-0.05457	0.007623	6.59997e-12
cg19717773	GNA12	2	7	rs33991430	2	-0.1195	0.01341	5.3895e-17
cg19717773	GNA12	2	7	rs33991430	0	0
cg19717773	GNA12	2	7	rs549176330	1	0.02195	0.009873	0.0269559
cg19717773	GNA12	2	7	rs549176330	2	0.07375	0.03416	0.0316821
cg19717773	GNA12	2	7	rs549176330	0	0
cg19717773	GNA12	2	7	rs6461600	1	0.02995	0.00949	0.00176705
cg19717773	GNA12	2	7	rs6461600	2	0.07526	0.03395	0.0274233
cg19717773	GNA12	2	7	rs6461600	0	0
cg19717773	GNA12	2	7	rs6964740	1	0.02367	0.009623	0.0144962
cg19717773	GNA12	2	7	rs6964740	2	0.07264	0.03416	0.0343149
cg19717773	GNA12	2	7	rs6964740	0	0
cg19717773	GNA12	2	7	rs6970963	1	-0.03147	0.009323	0.000838896
cg19717773	GNA12	2	7	rs6970963	2	-0.07783	0.01219	6.84141e-10
cg19717773	GNA12	2	7	rs6970963	0	0
cg19717773	GNA12	2	7	rs7777484	1	-0.03539	0.009131	0.000131491
cg19717773	GNA12	2	7	rs7777484	2	-0.08218	0.01204	5.05528e-11
cg19717773	GNA12	2	7	rs7777484	0	0
cg19717773	GNA12	2	7	rs7784066	1	-0.05197	0.007846	1.68816e-10
cg19717773	GNA12	2	7	rs7784066	2	-0.1134	0.01381	7.1081e-15
cg19717773	GNA12	2	7	rs7784066	0	0
cg19717773	GNA12	2	7	rs798480	1	-0.0365	0.009122	7.99984e-05
cg19717773	GNA12	2	7	rs798480	2	-0.07991	0.01194	1.11532e-10
cg19717773	GNA12	2	7	rs798480	0	0
cg19717773	GNA12	2	7	rs798481	1	-0.0312	0.00925	0.000843674
cg19717773	GNA12	2	7	rs798481	2	-0.07641	0.01207	9.23116e-10
cg19717773	GNA12	2	7	rs798481	0	0
cg19717773	GNA12	2	7	rs798486	1	-0.05541	0.007661	4.14653e-12
cg19717773	GNA12	2	7	rs798486	2	-0.118	0.01359	2.65508e-16
cg19717773	GNA12	2	7	rs798486	0	0
cg19717773	GNA12	2	7	rs798487	1	-0.05541	0.007661	4.14653e-12
cg19717773	GNA12	2	7	rs798487	2	-0.118	0.01359	2.65508e-16
cg19717773	GNA12	2	7	rs798487	0	0
cg19717773	GNA12	2	7	rs798492	1	-0.0324	0.009326	0.000590678
cg19717773	GNA12	2	7	rs798492	2	-0.0756	0.01204	1.21322e-09
cg19717773	GNA12	2	7	rs798492	0	0
cg21393163	Unknown	2	1	rs1148460	1	-0.00653	0.003202	0.04237
cg21393163	Unknown	2	1	rs1148460	2	-0.01219	0.003896	0.00193411
cg21393163	Unknown	2	1	rs1148460	0	0
cg21393163	Unknown	2	1	rs630542	1	-0.0027	0.003209	0.401119
cg21393163	Unknown	2	1	rs630542	2	-0.01253	0.0041	0.00244562
cg21393163	Unknown	2	1	rs630542	0	0
cg23110422	ETS2	2	21	rs2836705	1	-0.0158	0.003504	9.41878e-06
cg23110422	ETS2	2	21	rs2836705	2	-0.01351	0.006254	0.0316165
cg23110422	ETS2	2	21	rs2836705	0	0
cg23110422	ETS2	2	21	rs28420538	1	-0.02994	0.003735	2.56683e-14
cg23110422	ETS2	2	21	rs28420538	2	-0.0514	0.0163	0.0017844
cg23110422	ETS2	2	21	rs28420538	0	0
cg23110422	ETS2	2	21	rs58147311	1	0.006694	0.003623	0.0656613
cg23110422	ETS2	2	21	rs58147311	2	0.02074	0.005201	8.41272e-05
cg23110422	ETS2	2	21	rs58147311	0	0
cg23667432	ALPP	2	2	rs2741302	1	0.01038	0.00332	0.00193381
cg23667432	ALPP	2	2	rs2741302	2	-0.0021	0.009301	0.821689
cg23667432	ALPP	2	2	rs2741302	0	0
cg23667432	ALPP	2	2	rs56945689	1	0.003832	0.003497	0.274032
cg23667432	ALPP	2	2	rs56945689	2	0.0439	0.01339	0.00117315
cg23667432	ALPP	2	2	rs56945689	0	0
cg23973524	CRTC1	2	19	rs11878358	1	-0.01478	0.005283	0.00547771
cg23973524	CRTC1	2	19	rs11878358	2	-0.02173	0.01202	0.0716992
cg23973524	CRTC1	2	19	rs11878358	0	0
cg25953130	ARID5B	2	10	rs56285036	1	-0.00146	0.00733	0.842684
cg25953130	ARID5B	2	10	rs56285036	2	-0.02081	0.008411	0.0139012
cg25953130	ARID5B	2	10	rs56285036	0	0
cg25953130	ARID5B	2	10	rs7090445	1	-0.01031	0.00646	0.11168
cg25953130	ARID5B	2	10	rs7090445	2	-0.034	0.009862	0.00064688
cg25953130	ARID5B	2	10	rs7090445	0	0
cg25953130	ARID5B	2	10	rs7896246	1	-0.00857	0.006471	0.186305
cg25953130	ARID5B	2	10	rs7896246	2	-0.03319	0.00987	0.000873779
cg25953130	ARID5B	2	10	rs7896246	0	0
cg26361535	ZC3H3	2	8	rs4242487	1	-0.00407	0.005446	0.455276
cg26361535	ZC3H3	2	8	rs4242487	2	-0.02855	0.00914	0.00196325
cg26361535	ZC3H3	2	8	rs4242487	0	0
cg26718213	SNED1	2	2	rs2302042	1	-0.03508	0.01107	0.00169735
cg26718213	SNED1	2	2	rs2302042	2	-0.00228	0.02332	0.92203
cg26718213	SNED1	2	2	rs2302042	0	0
cg26718213	SNED1	2	2	rs6713441	1	-0.0267	0.01098	0.0155883
cg26718213	SNED1	2	2	rs6713441	2	-0.03574	0.01738	0.0406743
cg26718213	SNED1	2	2	rs6713441	0	0
cg26718213	SNED1	2	2	rs6757743	1	-0.02673	0.01283	0.0380137
cg26718213	SNED1	2	2	rs6757743	2	-0.04993	0.01411	0.000466288
cg26718213	SNED1	2	2	rs6757743	0	0
cg26718213	SNED1	2	2	rs76892362	1	-0.04237	0.01309	0.00135042
cg26718213	SNED1	2	2	rs76892362	2	-0.1152	0.0415	0.00584977
cg26718213	SNED1	2	2	rs76892362	0	0
cg26764244	Unknown	2	1	rs12563734	1	-0.01128	0.005202	0.0308683
cg26764244	Unknown	2	1	rs12563734	2	-0.02599	0.008806	0.00341763
cg26764244	Unknown	2	1	rs12563734	0	0
cg26764244	Unknown	2	1	rs6686101	1	0.02155	0.005057	2.72587e-05
cg26764244	Unknown	2	1	rs6686101	2	0.04873	0.007273	1.06053e-10
cg26764244	Unknown	2	1	rs6686101	0	0
cg26764244	Unknown	2	1	rs7537084	1	-0.01268	0.005142	0.0142382
cg26764244	Unknown	2	1	rs7537084	2	-0.03191	0.009878	0.00138098
cg26764244	Unknown	2	1	rs7537084	0	0

## Sheet: Table S5
Table S5 Estimate changes of smoking status (never/current smoking) between models with and without adjusting for mQTLs
CpG	mQTLs	Model without mQTLs			Model with mQTLs				Coefficient changes of smoking status	Changes by percent	Percentage changes contributed by mQTLs
		Coefficient of smoking status	Standard error of smoking status	P-value of smoking status	Coefficient of smoking status	Standard error of smoking status	P-value of smoking status	P-value of mQTLs
cg00310412	rs10626261	-0.0254544	0.00310251	1.71738e-15	-0.02574	0.003056	3.38739e-16	2.36205e-05	-0.000283341	0.0111313	0.0111313
cg00310412	rs11854025	-0.0254544	0.00310251	1.71738e-15	-0.02571	0.003042	2.75479e-16	1.96135e-06	-0.000251597	0.00988425	0.00988425
cg00310412	rs11857558	-0.0254544	0.00310251	1.71738e-15	-0.02566	0.003038	2.85088e-16	9.40747e-07	-0.000201649	0.00792199	0.00792199
cg00310412	rs12439178	-0.0254544	0.00310251	1.71738e-15	-0.02565	0.003049	3.63797e-16	6.23629e-06	-0.000196077	0.00770309	0.00770309
cg00310412	rs4243086	-0.0254544	0.00310251	1.71738e-15	-0.02596	0.002986	4.25689e-17	4.40596e-11	-0.000509644	0.0200218	0.0200218
cg00310412	rs5015024	-0.0254544	0.00310251	1.71738e-15	-0.02611	0.003045	1.07721e-16	1.82716e-06	-0.000652703	0.0256421	0.0256421
cg00310412	rs741761	-0.0254544	0.00310251	1.71738e-15	-0.02626	0.003014	3.64011e-17	5.90957e-09	-0.000809896	0.0318176	0.0318176
cg00310412	rs8039977	-0.0254544	0.00310251	1.71738e-15	-0.02573	0.003054	3.33158e-16	1.53779e-05	-0.000272819	0.010718	0.010718
cg00310412	rs885740	-0.0254544	0.00310251	1.71738e-15	-0.02603	0.003016	6.89804e-17	1.15501e-08	-0.000579835	0.0227794	0.0227794
cg00931843	rs6915661	0.0342832	0.00526144	1.66262e-10	0.03347	0.005236	3.56968e-10	0.00629354	-0.000816713	-0.0238225	0.0238225
cg01692968	rs328012	-0.0366481	0.00441116	7.98267e-16	-0.03523	0.004387	6.14261e-15	0.000492284	0.00141397	-0.0385824	0.0385824
cg01692968	rs390253	-0.0366481	0.00441116	7.98267e-16	-0.03611	0.004341	7.42623e-16	1.92003e-05	0.000540201	-0.0147402	0.0147402
cg01731783	rs2075024	-0.0136803	0.00205523	6.93331e-11	-0.01328	0.002029	1.39003e-10	4.66768e-05	0.000401905	-0.0293783	0.0293783
cg01744331	rs12422173	-0.0170992	0.00272429	7.12982e-10	-0.01681	0.002715	1.18633e-09	0.0162519	0.00028755	-0.0168165	0.0168165
cg01744331	rs231361	-0.0170992	0.00272429	7.12982e-10	-0.01716	0.002659	2.47339e-10	1.51833e-07	-5.7117e-05	0.00334035	0.00334035
cg01744331	rs78131	-0.0170992	0.00272429	7.12982e-10	-0.01715	0.002656	2.4077e-10	7.03137e-08	-4.6368e-05	0.00271168	0.00271168
cg02532700	rs10854693	-0.0276482	0.00431684	3.28821e-10	-0.02682	0.004108	1.54769e-10	6.51751e-14	0.000829249	-0.0299928	0.0299928
cg02532700	rs4821544	-0.0276482	0.00431684	3.28821e-10	-0.02974	0.003614	1.43485e-15	2.8344e-45	-0.00209527	0.0757832	0.0757832
cg03329539	rs34547337	-0.0453211	0.00344747	1.94913e-34	-0.04601	0.003328	2.06144e-37	3.13564e-10	-0.000690851	0.0152435	0.0152435
cg03329539	rs790051	-0.0453211	0.00344747	1.94913e-34	-0.04552	0.003427	4.95749e-35	0.00475625	-0.000198298	0.00437541	0.00437541
cg03440944	rs3812260	-0.0140564	0.00295849	2.59778e-06	-0.01412	0.002881	1.25933e-06	4.34907e-08	-6.6419e-05	0.00472519	0.00472519
cg03547355	rs61837763	-0.0162764	0.00270734	3.38463e-09	-0.01627	0.002669	2.09126e-09	3.79357e-05	9.62507e-06	-0.000591351	0.000591351
cg03547355	rs76259607	-0.0162764	0.00270734	3.38463e-09	-0.01616	0.002661	2.40437e-09	8.0063e-06	0.000118809	-0.00729948	0.00729948
cg03604011	rs11744762	0.0295485	0.0040107	6.58506e-13	0.02888	0.003807	1.44438e-13	6.26623e-15	-0.000663721	-0.0224621	0.0224621
cg03604011	rs4957026	0.0295485	0.0040107	6.58506e-13	0.02882	0.003799	1.4475e-13	2.10132e-15	-0.000726158	-0.0245751	0.0245751
cg03604011	rs4957028	0.0295485	0.0040107	6.58506e-13	0.03029	0.003566	1.97583e-16	1.97769e-30	0.000737886	0.024972	0.024972
cg03604011	rs6875975	0.0295485	0.0040107	6.58506e-13	0.02953	0.00355	7.49571e-16	1.51217e-31	-2.1568e-05	-0.000729908	0.000729908
cg03604011	rs75509302	0.0295485	0.0040107	6.58506e-13	0.03071	0.003906	2.07465e-14	2.46833e-08	0.00115959	0.0392437	0.0392437
cg03636183	rs2227357	-0.113243	0.00472952	7.67071e-87	-0.1132	0.004676	3.3881e-88	0.000141822	-6.93922e-06	6.12774e-05	6.12774e-05
cg03707168	rs10426739	-0.0374342	0.00340755	1.8094e-25	-0.03767	0.003328	8.5905e-27	1.44479e-07	-0.000239373	0.0063945	0.0063945
cg03707168	rs112370206	-0.0374342	0.00340755	1.8094e-25	-0.03731	0.003288	6.85964e-27	2.23472e-10	0.000127389	-0.00340301	0.00340301
cg03707168	rs3760785	-0.0374342	0.00340755	1.8094e-25	-0.03743	0.003353	3.68896e-26	1.67764e-05	8.05384e-06	-0.000215146	0.000215146
cg03707168	rs4802516	-0.0374342	0.00340755	1.8094e-25	-0.03766	0.003333	1.03411e-26	5.21572e-07	-0.000226751	0.00605733	0.00605733
cg03991871	rs75509302	-0.0496909	0.00506297	5.0074e-21	-0.04784	0.00485	3.32282e-21	8.58657e-13	0.00185154	-0.0372612	0.0372612
cg05951221	rs790051	-0.0997876	0.0049542	1.09591e-67	-0.1002	0.004892	2.61005e-69	0.00010639	-0.000366583	0.00367363	0.00367363
cg06126421	rs13201769	-0.0989031	0.00583755	6.22123e-52	-0.0997	0.005752	8.32155e-54	2.19346e-05	-0.000795692	0.00804517	0.00804517
cg06126421	rs13217914	-0.0989031	0.00583755	6.22123e-52	-0.1027	0.005295	6.72536e-64	2.43606e-26	-0.0037529	0.0379452	0.0379452
cg06126421	rs2535324	-0.0989031	0.00583755	6.22123e-52	-0.1006	0.00566	6.61816e-56	8.34701e-10	-0.00164888	0.0166717	0.0166717
cg06126421	rs3094122	-0.0989031	0.00583755	6.22123e-52	-0.09887	0.005734	2.28233e-53	3.91933e-06	2.8202e-05	-0.000285147	0.000285147
cg06126421	rs3095339	-0.0989031	0.00583755	6.22123e-52	-0.09819	0.005713	4.2675e-53	4.65712e-07	0.000714187	-0.00722108	0.00722108
cg06126421	rs3131036	-0.0989031	0.00583755	6.22123e-52	-0.09819	0.005713	4.2675e-53	4.65712e-07	0.000714187	-0.00722108	0.00722108
cg06126421	rs4713361	-0.0989031	0.00583755	6.22123e-52	-0.1027	0.005295	6.72536e-64	2.43606e-26	-0.0037529	0.0379452	0.0379452
cg06126421	rs6911571	-0.0989031	0.00583755	6.22123e-52	-0.0987	0.005725	2.33485e-53	1.51567e-06	0.000203646	-0.00205904	0.00205904
cg07123182	rs231361	-0.0142828	0.00203181	6.31772e-12	-0.01432	0.002002	2.82603e-12	3.26754e-05	-3.7853e-05	0.00265025	0.00265025
cg07123182	rs78131	-0.0142828	0.00203181	6.31772e-12	-0.01432	0.002006	3.11694e-12	0.000120218	-3.3849e-05	0.00236992	0.00236992
cg07251887	rs820184	-0.0244969	0.00296153	1.03893e-15	-0.02526	0.002949	1.13259e-16	0.00204192	-0.000763124	0.0311518	0.0311518
cg07251887	rs820205	-0.0244969	0.00296153	1.03893e-15	-0.02499	0.002957	2.70852e-16	0.0195485	-0.000492653	0.0201108	0.0201108
cg07465627	rs12603606	-0.0138096	0.00238306	1.16512e-08	-0.01423	0.00235	2.61994e-09	1.5714e-05	-0.00042084	0.0304745	0.0304745
cg07465627	rs171515	-0.0138096	0.00238306	1.16512e-08	-0.01415	0.002337	2.64218e-09	1.01152e-06	-0.000339644	0.0245948	0.0245948
cg07465627	rs244359	-0.0138096	0.00238306	1.16512e-08	-0.01415	0.002337	2.64218e-09	1.01152e-06	-0.000339644	0.0245948	0.0245948
cg07465627	rs8080157	-0.0138096	0.00238306	1.16512e-08	-0.013	0.002248	1.24962e-08	9.11417e-16	0.000808003	-0.0585104	0.0585104
cg08396193	rs10225507	-0.0107345	0.00285158	0.00018531	-0.01098	0.002796	9.7869e-05	2.68025e-06	-0.000241267	0.0224757	0.0224757
cg09022230	rs13243906	-0.0262694	0.00348986	2.20097e-13	-0.0266	0.003471	8.51325e-14	0.00532197	-0.000329597	0.0125468	0.0125468
cg09022230	rs66460815	-0.0262694	0.00348986	2.20097e-13	-0.02666	0.00347	7.45316e-14	0.00417128	-0.000391218	0.0148925	0.0148925
cg09022230	rs6948909	-0.0262694	0.00348986	2.20097e-13	-0.0257	0.003421	2.4215e-13	1.35983e-06	0.000565997	-0.0215459	0.0215459
cg09069072	rs2235789	-0.0348217	0.00540463	2.61897e-10	-0.03567	0.005261	3.19311e-11	2.44314e-08	-0.000846984	0.0243234	0.0243234
cg09069072	rs34507209	-0.0348217	0.00540463	2.61897e-10	-0.03707	0.004537	2.22276e-15	9.84369e-44	-0.00225137	0.0646542	0.0646542
cg09069072	rs35510636	-0.0348217	0.00540463	2.61897e-10	-0.03701	0.004521	2.00259e-15	1.59076e-44	-0.00218868	0.0628537	0.0628537
cg09069072	rs6659540	-0.0348217	0.00540463	2.61897e-10	-0.03706	0.004525	1.94484e-15	2.12378e-44	-0.00224051	0.0643424	0.0643424
cg09069072	rs7539732	-0.0348217	0.00540463	2.61897e-10	-0.03319	0.005296	7.59835e-10	5.77403e-07	0.00162966	-0.0468002	0.0468002
cg09099830	rs2285459	-0.0320122	0.00356373	4.44173e-18	-0.02994	0.003243	6.09173e-19	4.10602e-25	0.00207128	-0.064703	0.064703
cg09099830	rs3087438	-0.0320122	0.00356373	4.44173e-18	-0.03221	0.003316	1.20101e-20	1.38938e-19	-0.000193188	0.00603484	0.00603484
cg09662411	rs34835481	-0.035956	0.00532833	3.88411e-11	-0.03643	0.005178	6.09213e-12	1.26211e-08	-0.000473097	0.0131577	0.0131577
cg09662411	rs79050605	-0.035956	0.00532833	3.88411e-11	-0.03537	0.005168	2.10112e-11	4.16428e-09	0.000586561	-0.0163133	0.0163133
cg09935388	rs34835481	-0.0831703	0.00709871	2.11252e-28	-0.08359	0.007008	2.86927e-29	9.22892e-05	-0.000422218	0.00507655	0.00507655
cg09935388	rs79050605	-0.0831703	0.00709871	2.11252e-28	-0.08263	0.006998	8.99967e-29	3.77709e-05	0.000541625	-0.00651224	0.00651224
cg10399789	rs10782912	-0.0254154	0.0044943	2.53491e-08	-0.02732	0.004405	1.12217e-09	2.0109e-07	-0.00190259	0.07486	0.07486
cg10399789	rs34835481	-0.0254154	0.0044943	2.53491e-08	-0.02597	0.004265	2.16366e-09	1.58112e-14	-0.000558101	0.0219592	0.0219592
cg10399789	rs35442666	-0.0254154	0.0044943	2.53491e-08	-0.02719	0.004407	1.35007e-09	3.00192e-07	-0.00177369	0.0697879	0.0697879
cg10399789	rs4484938	-0.0254154	0.0044943	2.53491e-08	-0.02754	0.004399	7.83307e-10	5.94286e-08	-0.00212525	0.0836206	0.0836206
cg10399789	rs4970700	-0.0254154	0.0044943	2.53491e-08	-0.02731	0.004408	1.15889e-09	2.71368e-07	-0.00189288	0.0744779	0.0744779
cg10399789	rs6703440	-0.0254154	0.0044943	2.53491e-08	-0.02758	0.004398	7.38873e-10	5.34443e-08	-0.0021666	0.0852476	0.0852476
cg10919522	rs11624967	-0.0163447	0.00329417	9.38836e-07	-0.01553	0.003241	2.14976e-06	3.18698e-06	0.000815243	-0.0498781	0.0498781
cg11207515	rs10270806	0.0491864	0.00565075	3.91392e-17	0.04752	0.005475	4.74815e-17	9.39819e-10	-0.0016651	-0.0338528	0.0338528
cg11207515	rs1496543	0.0491864	0.00565075	3.91392e-17	0.04738	0.005476	5.84343e-17	8.79764e-10	-0.00180519	-0.036701	0.036701
cg11207515	rs1496545	0.0491864	0.00565075	3.91392e-17	0.04958	0.005551	6.62528e-18	3.24672e-06	0.000396092	0.00805287	0.00805287
cg11207515	rs2201643	0.0491864	0.00565075	3.91392e-17	0.04753	0.005485	5.2906e-17	2.49484e-09	-0.00165666	-0.0336811	0.0336811
cg11207515	rs4725705	0.0491864	0.00565075	3.91392e-17	0.04828	0.00544	1.04113e-17	2.67488e-11	-0.000905233	-0.0184041	0.0184041
cg11207515	rs7789511	0.0491864	0.00565075	3.91392e-17	0.04881	0.00543	4.25364e-18	1.09118e-11	-0.000377474	-0.00767435	0.00767435
cg11207515	rs7791332	0.0491864	0.00565075	3.91392e-17	0.04815	0.005434	1.17196e-17	1.39626e-11	-0.00103775	-0.0210982	0.0210982
cg11231349	rs10458392	-0.0265567	0.00464291	1.77074e-08	-0.02799	0.004495	9.65803e-10	5.44825e-10	-0.0014306	0.0538697	0.0538697
cg11231349	rs2225845	-0.0265567	0.00464291	1.77074e-08	-0.02773	0.004517	1.60695e-09	9.99787e-09	-0.00117745	0.0443371	0.0443371
cg11556164	rs12671792	-0.0260488	0.00310297	4.15101e-16	-0.02589	0.002749	1.31978e-19	4.39176e-31	0.000153861	-0.00590665	0.00590665
cg11556164	rs17158299	-0.0260488	0.00310297	4.15101e-16	-0.02582	0.002774	3.29226e-19	6.90898e-29	0.000223965	-0.0085979	0.0085979
cg11556164	rs56178319	-0.0260488	0.00310297	4.15101e-16	-0.02623	0.002741	3.85835e-20	1.0743e-31	-0.000183764	0.00705462	0.00705462
cg11556164	rs62464055	-0.0260488	0.00310297	4.15101e-16	-0.02658	0.00308	7.02404e-17	0.00122749	-0.000531634	0.0204092	0.0204092
cg11556164	rs7811143	-0.0260488	0.00310297	4.15101e-16	-0.02625	0.002749	4.55321e-20	4.6909e-31	-0.000200736	0.00770615	0.00770615
cg11660018	rs2105587	-0.0448726	0.00363174	4.77885e-31	-0.04502	0.003564	3.23229e-32	3.51508e-06	-0.000147845	0.00329478	0.00329478
cg11660018	rs2155081	-0.0448726	0.00363174	4.77885e-31	-0.04511	0.003547	1.40588e-32	2.49558e-07	-0.000236531	0.00527117	0.00527117
cg11902777	rs4957023	-0.0207271	0.00225287	7.83805e-19	-0.02111	0.002226	7.81587e-20	7.37256e-05	-0.000383572	0.0185058	0.0185058
cg11902777	rs4957028	-0.0207271	0.00225287	7.83805e-19	-0.02087	0.002217	1.3962e-19	1.36872e-05	-0.000147352	0.00710913	0.00710913
cg11902777	rs6875975	-0.0207271	0.00225287	7.83805e-19	-0.0207	0.00222	2.8975e-19	3.01202e-05	2.72134e-05	-0.00131294	0.00131294
cg11902777	rs75509302	-0.0207271	0.00225287	7.83805e-19	-0.0218	0.002093	2.79992e-23	1.95229e-20	-0.00107786	0.0520022	0.0520022
cg12547807	rs12565445	-0.0160278	0.00268114	4.11307e-09	-0.01547	0.002651	9.29805e-09	0.000109629	0.000557646	-0.0347925	0.0347925
cg12803068	rs147256167	0.081255	0.0084365	2.31447e-20	0.08431	0.008158	5.83534e-23	2.42089e-10	0.00305957	0.037654	0.037654
cg12806681	rs4957026	-0.0270502	0.00315015	9.69619e-17	-0.02674	0.003126	1.2345e-16	0.00174326	0.000307767	-0.0113776	0.0113776
cg12806681	rs75509302	-0.0270502	0.00315015	9.69619e-17	-0.02596	0.003023	9.76265e-17	3.65204e-12	0.00109087	-0.0403275	0.0403275
cg12876356	rs34835481	-0.0624873	0.00734848	1.82567e-16	-0.06317	0.007138	1.26991e-17	7.57058e-09	-0.000685142	0.0109645	0.0109645
cg12876356	rs79050605	-0.0624873	0.00734848	1.82567e-16	-0.06171	0.00712	5.20121e-17	1.81432e-09	0.000772922	-0.0123693	0.0123693
cg14753356	rs13201769	-0.0343955	0.00321246	2.18807e-24	-0.03495	0.003157	8.19452e-26	3.50992e-06	-0.000557869	0.0162193	0.0162193
cg14753356	rs13217914	-0.0343955	0.00321246	2.18807e-24	-0.03611	0.003007	1.33567e-29	2.33541e-18	-0.00171846	0.0499617	0.0499617
cg14753356	rs2535324	-0.0343955	0.00321246	2.18807e-24	-0.03513	0.003143	3.16062e-26	2.43596e-07	-0.000737177	0.0214324	0.0214324
cg14753356	rs3094122	-0.0343955	0.00321246	2.18807e-24	-0.03437	0.00319	1.21075e-24	0.00276784	2.981e-05	-0.000866682	0.000866682
cg14753356	rs3095339	-0.0343955	0.00321246	2.18807e-24	-0.03412	0.003187	2.21762e-24	0.00164525	0.000275595	-0.00801255	0.00801255
cg14753356	rs3131036	-0.0343955	0.00321246	2.18807e-24	-0.03412	0.003187	2.21762e-24	0.00164525	0.000275595	-0.00801255	0.00801255
cg14753356	rs4713361	-0.0343955	0.00321246	2.18807e-24	-0.03611	0.003007	1.33567e-29	2.33541e-18	-0.00171846	0.0499617	0.0499617
cg14753356	rs7740474	-0.0343955	0.00321246	2.18807e-24	-0.03478	0.003182	3.02154e-25	0.000442258	-0.000381784	0.0110998	0.0110998
cg14817490	rs11746079	-0.0597501	0.00413527	3.19194e-40	-0.06039	0.004097	1.54373e-41	0.000416576	-0.000640675	0.0107226	0.0107226
cg14817490	rs2672725	-0.0597501	0.00413527	3.19194e-40	-0.05976	0.004108	1.16501e-40	0.00340745	-1.398e-05	0.000233968	0.000233968
cg14817490	rs72717419	-0.0597501	0.00413527	3.19194e-40	-0.06006	0.004105	4.83075e-41	0.00257502	-0.000312095	0.00522334	0.00522334
cg14817490	rs75509302	-0.0597501	0.00413527	3.19194e-40	-0.06073	0.004073	2.55355e-42	1.00131e-05	-0.000979697	0.0163966	0.0163966
cg15159987	rs10406694	-0.0195511	0.00266044	7.48942e-13	-0.0191	0.002624	1.20858e-12	6.28414e-05	0.000449399	-0.0229858	0.0229858
cg15159987	rs77379139	-0.0195511	0.00266044	7.48942e-13	-0.01926	0.002633	9.4484e-13	0.000435334	0.000293189	-0.014996	0.014996
cg15159987	rs773855	-0.0195511	0.00266044	7.48942e-13	-0.01949	0.002635	5.31136e-13	0.000538954	5.68309e-05	-0.00290678	0.00290678
cg15159987	rs8112871	-0.0195511	0.00266044	7.48942e-13	-0.01959	0.002606	2.41495e-13	1.69393e-06	-3.463e-05	0.00177126	0.00177126
cg15342087	rs13217914	-0.0329078	0.00268311	1.13377e-30	-0.03363	0.002652	2.06114e-32	6.28821e-05	-0.000718545	0.0218351	0.0218351
cg15342087	rs4713361	-0.0329078	0.00268311	1.13377e-30	-0.03363	0.002652	2.06114e-32	6.28821e-05	-0.000718545	0.0218351	0.0218351
cg15474579	rs12207548	-0.0202315	0.00346244	8.88108e-09	-0.02054	0.003275	7.37199e-10	7.16595e-15	-0.000305242	0.0150875	0.0150875
cg15474579	rs1321313	-0.0202315	0.00346244	8.88108e-09	-0.02142	0.003133	2.17371e-11	1.34436e-25	-0.00119344	0.0589892	0.0589892
cg15474579	rs146170154	-0.0202315	0.00346244	8.88108e-09	-0.02139	0.003057	7.85089e-12	1.59484e-31	-0.00115579	0.0571282	0.0571282
cg15474579	rs3176320	-0.0202315	0.00346244	8.88108e-09	-0.02115	0.003188	8.09765e-11	1.79046e-21	-0.000913989	0.0451766	0.0451766
cg15474579	rs35328363	-0.0202315	0.00346244	8.88108e-09	-0.02035	0.003404	4.10282e-09	9.29961e-06	-0.000117712	0.00581825	0.00581825
cg15474579	rs6457931	-0.0202315	0.00346244	8.88108e-09	-0.02127	0.003325	3.43914e-10	1.15517e-11	-0.00104256	0.0515315	0.0515315
cg15474579	rs6457933	-0.0202315	0.00346244	8.88108e-09	-0.02003	0.003325	3.17253e-09	4.72773e-11	0.000202321	-0.0100003	0.0100003
cg15474579	rs9470358	-0.0202315	0.00346244	8.88108e-09	-0.02137	0.003147	2.95481e-11	1.26178e-24	-0.00113872	0.0562846	0.0562846
cg16556677	rs231361	-0.0180606	0.00277934	1.85553e-10	-0.01812	0.002708	5.49322e-11	5.20401e-08	-6.3762e-05	0.00353048	0.00353048
cg16556677	rs78131	-0.0180606	0.00277934	1.85553e-10	-0.01811	0.002686	4.01561e-11	6.05894e-10	-5.1561e-05	0.00285489	0.00285489
cg16611234	rs10437720	-0.0354241	0.00482542	7.89049e-13	-0.03609	0.004739	1.18187e-13	4.33228e-06	-0.000670698	0.0189334	0.0189334
cg16611234	rs10896910	-0.0354241	0.00482542	7.89049e-13	-0.03584	0.004744	1.81627e-13	7.6225e-06	-0.000414963	0.0117141	0.0117141
cg16611234	rs10896920	-0.0354241	0.00482542	7.89049e-13	-0.03787	0.004675	3.74436e-15	3.02717e-10	-0.00244293	0.0689624	0.0689624
cg16611234	rs11229803	-0.0354241	0.00482542	7.89049e-13	-0.03776	0.004574	1.19646e-15	4.09292e-15	-0.00233311	0.0658621	0.0658621
cg16611234	rs35188256	-0.0354241	0.00482542	7.89049e-13	-0.03584	0.004744	1.81627e-13	7.6225e-06	-0.000414963	0.0117141	0.0117141
cg16611234	rs3740948	-0.0354241	0.00482542	7.89049e-13	-0.03547	0.004748	3.27349e-13	1.66338e-05	-4.7855e-05	0.00135091	0.00135091
cg16611234	rs504789	-0.0354241	0.00482542	7.89049e-13	-0.03787	0.004681	4.00467e-15	5.00508e-10	-0.00244323	0.0689707	0.0689707
cg16611234	rs563191	-0.0354241	0.00482542	7.89049e-13	-0.03674	0.004642	1.42637e-14	2.1014e-11	-0.00131454	0.0371085	0.0371085
cg16611234	rs567951	-0.0354241	0.00482542	7.89049e-13	-0.03781	0.004574	1.10132e-15	3.77788e-15	-0.0023813	0.0672226	0.0672226
cg16611234	rs7935927	-0.0354241	0.00482542	7.89049e-13	-0.0352	0.004749	4.87622e-13	2.04643e-05	0.000226349	-0.0063897	0.0063897
cg16794579	rs4555139	-0.0221711	0.00292758	1.59661e-13	-0.02094	0.002903	1.85836e-12	5.38848e-05	0.00122954	-0.0554566	0.0554566
cg17287155	rs75509302	-0.0259857	0.00236233	1.61992e-25	-0.02535	0.002326	4.07506e-25	7.24151e-06	0.000633131	-0.0243646	0.0243646
cg17619755	rs3130487	0.0337976	0.00516143	1.36454e-10	0.03444	0.005132	4.93951e-11	0.00381502	0.00064244	0.0190084	0.0190084
cg17619755	rs3132444	0.0337976	0.00516143	1.36454e-10	0.03432	0.005114	4.883e-11	0.000535881	0.000527091	0.0155955	0.0155955
cg18146737	rs34835481	-0.0592534	0.00854811	1.19638e-11	-0.06001	0.008333	2.0341e-12	4.51433e-08	-0.000753847	0.0127224	0.0127224
cg18146737	rs79050605	-0.0592534	0.00854811	1.19638e-11	-0.05844	0.008303	5.99456e-12	5.45168e-09	0.000816015	-0.0137716	0.0137716
cg18316974	rs34835481	-0.0416996	0.00588589	4.45976e-12	-0.04216	0.005699	5.46085e-13	1.34458e-09	-0.000461459	0.0110663	0.0110663
cg18316974	rs79050605	-0.0416996	0.00588589	4.45976e-12	-0.04123	0.005673	1.3195e-12	1.0444e-10	0.000467838	-0.0112192	0.0112192
cg18642234	rs34463816	-0.0215589	0.00249661	6.63916e-17	-0.02117	0.002443	5.32764e-17	4.33786e-07	0.00038856	-0.0180232	0.0180232
cg18642234	rs35869135	-0.0215589	0.00249661	6.63916e-17	-0.02055	0.002466	6.62896e-16	1.18713e-05	0.00100986	-0.0468418	0.0468418
cg18642234	rs3811699	-0.0215589	0.00249661	6.63916e-17	-0.02054	0.002439	3.39183e-16	4.48324e-08	0.00101547	-0.047102	0.047102
cg18642234	rs9864406	-0.0215589	0.00249661	6.63916e-17	-0.02058	0.002464	5.6813e-16	8.28091e-06	0.00097963	-0.0454396	0.0454396
cg18642234	rs9878943	-0.0215589	0.00249661	6.63916e-17	-0.02054	0.002439	3.39183e-16	4.48324e-08	0.00101547	-0.047102	0.047102
cg19589396	rs565720	-0.0233089	0.0039976	9.51577e-09	-0.02277	0.003953	1.40606e-08	0.000121861	0.000537256	-0.0230494	0.0230494
cg19589396	rs665298	-0.0233089	0.0039976	9.51577e-09	-0.02304	0.003967	1.08471e-08	0.00129463	0.000269453	-0.0115601	0.0115601
cg19717773	rs13243214	-0.0355056	0.00759185	3.70061e-06	-0.04202	0.006729	8.70985e-10	2.36308e-31	-0.00651788	0.183573	0.183573
cg19717773	rs148365357	-0.0355056	0.00759185	3.70061e-06	-0.03598	0.007513	2.17272e-06	0.000402402	-0.0004769	0.0134317	0.0134317
cg19717773	rs1636255	-0.0355056	0.00759185	3.70061e-06	-0.04064	0.006801	4.21445e-09	1.19213e-28	-0.00513484	0.14462	0.14462
cg19717773	rs1636264	-0.0355056	0.00759185	3.70061e-06	-0.04109	0.006909	4.93971e-09	4.72884e-25	-0.0055878	0.157378	0.157378
cg19717773	rs17132741	-0.0355056	0.00759185	3.70061e-06	-0.03543	0.00751	3.04742e-06	0.000376747	7.38867e-05	-0.00208099	0.00208099
cg19717773	rs1713919	-0.0355056	0.00759185	3.70061e-06	-0.04178	0.006725	1.06052e-09	1.37549e-31	-0.00627071	0.176612	0.176612
cg19717773	rs2158694	-0.0355056	0.00759185	3.70061e-06	-0.04213	0.006714	7.26642e-10	5.19677e-32	-0.00662497	0.186589	0.186589
cg19717773	rs2258960	-0.0355056	0.00759185	3.70061e-06	-0.04054	0.006927	8.53561e-09	1.24978e-24	-0.00502999	0.141667	0.141667
cg19717773	rs2260230	-0.0355056	0.00759185	3.70061e-06	-0.04123	0.006699	1.49412e-09	2.78341e-32	-0.00572033	0.16111	0.16111
cg19717773	rs2527682	-0.0355056	0.00759185	3.70061e-06	-0.0403	0.006918	9.88944e-09	7.85402e-25	-0.0047954	0.13506	0.13506
cg19717773	rs33991430	-0.0355056	0.00759185	3.70061e-06	-0.04224	0.006726	7.0739e-10	1.708e-31	-0.00673307	0.189634	0.189634
cg19717773	rs549176330	-0.0355056	0.00759185	3.70061e-06	-0.03598	0.007513	2.17272e-06	0.000402402	-0.0004769	0.0134317	0.0134317
cg19717773	rs6461600	-0.0355056	0.00759185	3.70061e-06	-0.03654	0.007406	1.07979e-06	9.01024e-08	-0.00103397	0.0291213	0.0291213
cg19717773	rs6964740	-0.0355056	0.00759185	3.70061e-06	-0.03586	0.007514	2.36245e-06	0.000460957	-0.000349991	0.00985733	0.00985733
cg19717773	rs6970963	-0.0355056	0.00759185	3.70061e-06	-0.038	0.007333	3.12427e-07	2.13309e-10	-0.00249622	0.0703048	0.0703048
cg19717773	rs7777484	-0.0355056	0.00759185	3.70061e-06	-0.03896	0.007169	8.39927e-08	4.60601e-16	-0.00345504	0.0973097	0.0973097
cg19717773	rs7784066	-0.0355056	0.00759185	3.70061e-06	-0.03965	0.00692	1.68654e-08	2.50998e-24	-0.00414442	0.116726	0.116726
cg19717773	rs798480	-0.0355056	0.00759185	3.70061e-06	-0.03978	0.007155	4.28643e-08	1.19261e-16	-0.00427608	0.120434	0.120434
cg19717773	rs798481	-0.0355056	0.00759185	3.70061e-06	-0.03796	0.007303	2.89382e-07	2.31937e-11	-0.00244989	0.0689999	0.0689999
cg19717773	rs798486	-0.0355056	0.00759185	3.70061e-06	-0.04087	0.006716	2.22126e-09	1.28188e-31	-0.00536849	0.151201	0.151201
cg19717773	rs798487	-0.0355056	0.00759185	3.70061e-06	-0.04109	0.006699	1.68332e-09	2.96294e-32	-0.00558362	0.15726	0.15726
cg19717773	rs798492	-0.0355056	0.00759185	3.70061e-06	-0.03873	0.007301	1.6574e-07	1.21862e-11	-0.00322454	0.0908177	0.0908177
cg21393163	rs1148460	-0.0186716	0.00264473	5.17589e-12	-0.01833	0.002572	3.29133e-12	1.85885e-08	0.000339893	-0.0182038	0.0182038
cg21393163	rs630542	-0.0186716	0.00264473	5.17589e-12	-0.01864	0.002635	4.71498e-12	0.027462	2.84249e-05	-0.00152237	0.00152237
cg21913886	rs1883761	-0.0271559	0.0034891	3.64962e-14	-0.02581	0.003243	1.05081e-14	1.93113e-19	0.00135063	-0.0497361	0.0497361
cg21913886	rs2235786	-0.0271559	0.0034891	3.64962e-14	-0.02728	0.003431	1.10358e-14	7.96161e-06	-0.000119634	0.00440547	0.00440547
cg21913886	rs34507209	-0.0271559	0.0034891	3.64962e-14	-0.02772	0.003347	9.85698e-16	1.29224e-11	-0.000559334	0.0205972	0.0205972
cg21913886	rs6677061	-0.0271559	0.0034891	3.64962e-14	-0.02808	0.00332	2.55632e-16	1.43158e-13	-0.000928286	0.0341836	0.0341836
cg21913886	rs72640735	-0.0271559	0.0034891	3.64962e-14	-0.02543	0.003306	7.01215e-14	4.76118e-15	0.00172868	-0.0636579	0.0636579
cg21913886	rs72640756	-0.0271559	0.0034891	3.64962e-14	-0.02651	0.003175	5.82495e-16	2.15386e-24	0.000644702	-0.0237408	0.0237408
cg21913886	rs72640794	-0.0271559	0.0034891	3.64962e-14	-0.02523	0.003216	2.36382e-14	9.79892e-22	0.00192928	-0.0710447	0.0710447
cg21913886	rs72642320	-0.0271559	0.0034891	3.64962e-14	-0.02549	0.003291	4.83841e-14	2.50661e-16	0.00166833	-0.0614352	0.0614352
cg21913886	rs7543456	-0.0271559	0.0034891	3.64962e-14	-0.02669	0.003467	6.70547e-14	0.00295373	0.000470822	-0.0173378	0.0173378
cg22132788	rs147256167	0.0480788	0.00564942	1.75906e-16	0.05046	0.005455	5.39252e-19	1.11763e-10	0.00237888	0.0494788	0.0494788
cg23110422	rs2836705	-0.0288853	0.00323464	6.70575e-18	-0.02939	0.003143	2.36154e-19	8.28154e-09	-0.000501071	0.0173469	0.0173469
cg23110422	rs28420538	-0.0288853	0.00323464	6.70575e-18	-0.02766	0.002848	1.18382e-20	9.11027e-33	0.00123001	-0.0425826	0.0425826
cg23110422	rs58147311	-0.0288853	0.00323464	6.70575e-18	-0.02908	0.00321	2.44728e-18	0.00255326	-0.000195094	0.00675409	0.00675409
cg23161492	rs12440213	-0.0436188	0.00494735	1.63807e-17	-0.04134	0.004782	6.23258e-17	9.42011e-11	0.00228189	-0.0523144	0.0523144
cg23161492	rs12442778	-0.0436188	0.00494735	1.63807e-17	-0.04209	0.004642	2.26551e-18	1.63259e-17	0.0015249	-0.0349597	0.0349597
cg23161492	rs28565347	-0.0436188	0.00494735	1.63807e-17	-0.04342	0.004849	5.57943e-18	1.4478e-06	0.000197232	-0.00452172	0.00452172
cg23161492	rs748508	-0.0436188	0.00494735	1.63807e-17	-0.04232	0.004916	8.23008e-17	0.00119303	0.0013008	-0.0298221	0.0298221
cg23161492	rs8030857	-0.0436188	0.00494735	1.63807e-17	-0.04351	0.00487	6.52326e-18	1.77485e-05	0.000108412	-0.00248544	0.00248544
cg23161492	rs8031576	-0.0436188	0.00494735	1.63807e-17	-0.04232	0.004916	8.23008e-17	0.00119303	0.0013008	-0.0298221	0.0298221
cg23576855	rs10072668	-0.161892	0.0160101	3.97938e-22	-0.1629	0.01564	2.89158e-23	1.51811e-07	-0.000980779	0.00605822	0.00605822
cg23576855	rs4957023	-0.161892	0.0160101	3.97938e-22	-0.1586	0.0156	2.42627e-22	2.24105e-08	0.00327792	-0.0202475	0.0202475
cg23576855	rs4957026	-0.161892	0.0160101	3.97938e-22	-0.1598	0.01551	7.96737e-23	1.43718e-09	0.00210229	-0.0129858	0.0129858
cg23576855	rs4957028	-0.161892	0.0160101	3.97938e-22	-0.1603	0.01536	2.42664e-23	4.98887e-12	0.001597	-0.00986458	0.00986458
cg23576855	rs55751028	-0.161892	0.0160101	3.97938e-22	-0.1603	0.01539	2.8572e-23	1.32293e-11	0.00161006	-0.00994529	0.00994529
cg23576855	rs6875975	-0.161892	0.0160101	3.97938e-22	-0.1622	0.01536	8.19643e-24	4.83523e-12	-0.00027383	0.00169144	0.00169144
cg23576855	rs75509302	-0.161892	0.0160101	3.97938e-22	-0.1849	0.009197	1.87537e-67	5.84244e-135	-0.0230381	0.142305	0.142305
cg23667432	rs2741302	-0.0165992	0.00248286	5.80807e-11	-0.01685	0.002458	1.99492e-11	0.000299875	-0.000250381	0.0150839	0.0150839
cg23667432	rs56945689	-0.0165992	0.00248286	5.80807e-11	-0.0173	0.002457	5.92853e-12	8.25389e-05	-0.000699758	0.042156	0.042156
cg23771366	rs2105587	-0.0399565	0.00416608	3.23649e-20	-0.04014	0.004086	4.65293e-21	2.76671e-06	-0.000187908	0.00470281	0.00470281
cg23771366	rs2155081	-0.0399565	0.00416608	3.23649e-20	-0.04021	0.004094	4.8079e-21	9.08793e-06	-0.000250782	0.00627638	0.00627638
cg23916896	rs4957023	-0.0612683	0.00510412	1.40657e-29	-0.06203	0.005037	7.16195e-31	4.36933e-05	-0.00076354	0.0124622	0.0124622
cg23916896	rs4957028	-0.0612683	0.00510412	1.40657e-29	-0.06164	0.005045	1.83155e-30	0.000169412	-0.000371923	0.00607039	0.00607039
cg23916896	rs6875975	-0.0612683	0.00510412	1.40657e-29	-0.0613	0.00505	4.00037e-30	0.000336765	-2.6775e-05	0.00043702	0.00043702
cg23916896	rs75509302	-0.0612683	0.00510412	1.40657e-29	-0.06274	0.00497	3.57083e-32	1.74253e-08	-0.00146893	0.0239754	0.0239754
cg23973524	rs11878358	0.0300296	0.00479293	7.62326e-10	0.03023	0.004768	4.85103e-10	0.00438506	0.000201135	0.0066979	0.0066979
cg24859433	rs13217914	-0.0327623	0.00361334	2.27697e-18	-0.03387	0.003558	5.87056e-20	5.27116e-06	-0.00110837	0.0338307	0.0338307
cg24859433	rs2535324	-0.0327623	0.00361334	2.27697e-18	-0.03321	0.003594	5.74306e-19	0.00436943	-0.000445673	0.0136032	0.0136032
cg24859433	rs4713361	-0.0327623	0.00361334	2.27697e-18	-0.03387	0.003558	5.87056e-20	5.27116e-06	-0.00110837	0.0338307	0.0338307
cg25189904	rs12563734	-0.0838281	0.00690988	4.13986e-30	-0.08411	0.006792	3.69075e-31	5.73892e-06	-0.000280026	0.00334048	0.00334048
cg25189904	rs6686101	-0.0838281	0.00690988	4.13986e-30	-0.08225	0.006626	2.80421e-31	3.00191e-12	0.00158282	-0.0188818	0.0188818
cg25949550	rs1880597	-0.0178253	0.0023867	3.29361e-13	-0.01883	0.002337	5.11298e-15	1.48715e-07	-0.00100351	0.0562971	0.0562971
cg25949550	rs200475789	-0.0178253	0.0023867	3.29361e-13	-0.01886	0.002344	5.37606e-15	5.13076e-07	-0.00103881	0.0582772	0.0582772
cg25949550	rs2056630	-0.0178253	0.0023867	3.29361e-13	-0.01881	0.002348	7.22617e-15	1.67258e-06	-0.000982949	0.0551435	0.0551435
cg25949550	rs2140840	-0.0178253	0.0023867	3.29361e-13	-0.01879	0.002336	5.56055e-15	1.22084e-07	-0.000963964	0.0540785	0.0540785
cg25949550	rs62504457	-0.0178253	0.0023867	3.29361e-13	-0.01889	0.002354	6.56416e-15	3.75543e-06	-0.00106078	0.05951	0.05951
cg25949550	rs62504458	-0.0178253	0.0023867	3.29361e-13	-0.01885	0.00234	5.16145e-15	2.44651e-07	-0.00102527	0.0575176	0.0575176
cg25949550	rs7797682	-0.0178253	0.0023867	3.29361e-13	-0.01884	0.002344	5.86552e-15	6.51151e-07	-0.00101462	0.0569204	0.0569204
cg25949550	rs9655685	-0.0178253	0.0023867	3.29361e-13	-0.01883	0.002337	5.11298e-15	1.48715e-07	-0.00100351	0.0562971	0.0562971
cg25953130	rs56285036	-0.0365164	0.00576484	5.03866e-10	-0.03714	0.005686	1.49922e-10	3.94242e-05	-0.000627941	0.0171961	0.0171961
cg25953130	rs7090445	-0.0365164	0.00576484	5.03866e-10	-0.03726	0.005656	1.06301e-10	2.09745e-06	-0.000744848	0.0203976	0.0203976
cg25953130	rs7896246	-0.0365164	0.00576484	5.03866e-10	-0.03714	0.00567	1.34529e-10	9.39687e-06	-0.000621374	0.0170163	0.0170163
cg26271591	rs13001694	-0.0374617	0.00439527	1.56478e-16	-0.03448	0.003827	3.56084e-18	1.50949e-35	0.00298126	-0.0795815	0.0795815
cg26271591	rs13401026	-0.0374617	0.00439527	1.56478e-16	-0.03608	0.004265	2.53068e-16	1.50044e-09	0.00137903	-0.0368117	0.0368117
cg26271591	rs370988970	-0.0374617	0.00439527	1.56478e-16	-0.03612	0.004252	1.95786e-16	2.98768e-10	0.00134262	-0.0358398	0.0358398
cg26271591	rs541734985	-0.0374617	0.00439527	1.56478e-16	-0.0374	0.004061	7.28691e-19	4.03512e-21	5.80728e-05	-0.00155019	0.00155019
cg26271591	rs56345503	-0.0374617	0.00439527	1.56478e-16	-0.03612	0.004252	1.95786e-16	2.98768e-10	0.00134262	-0.0358398	0.0358398
cg26271591	rs6721961	-0.0374617	0.00439527	1.56478e-16	-0.03666	0.004363	3.91343e-16	0.00117575	0.000801475	-0.0213945	0.0213945
cg26361535	rs4242487	-0.0338467	0.00471487	2.3503e-12	-0.0345	0.004679	6.37416e-13	0.00126866	-0.000649804	0.0191985	0.0191985
cg26718213	rs2302042	0.0547764	0.00937585	8.94975e-09	0.0554	0.009293	4.53381e-09	0.000723063	0.000625542	0.0114199	0.0114199
cg26718213	rs6713441	0.0547764	0.00937585	8.94975e-09	0.05721	0.009291	1.45368e-09	0.000154698	0.00243122	0.0443844	0.0443844
cg26718213	rs6757743	0.0547764	0.00937585	8.94975e-09	0.05504	0.009161	3.48599e-09	1.91169e-07	0.000262145	0.00478573	0.00478573
cg26718213	rs76892362	0.0547764	0.00937585	8.94975e-09	0.05276	0.009197	1.61207e-08	1.06479e-06	-0.00201169	-0.0367255	0.0367255
cg26764244	rs12563734	-0.0315853	0.00433587	1.15164e-12	-0.03183	0.004238	2.45783e-13	2.43899e-07	-0.000247628	0.00783997	0.00783997
cg26764244	rs6686101	-0.0315853	0.00433587	1.15164e-12	-0.03027	0.003982	1.31798e-13	6.37843e-23	0.001318	-0.0417284	0.0417284
cg26764244	rs7537084	-0.0315853	0.00433587	1.15164e-12	-0.03139	0.004286	8.82049e-13	0.000155213	0.000192714	-0.00610139	0.00610139
cg26963277	rs12422173	-0.0281102	0.00323821	4.73662e-17	-0.02773	0.003226	9.19045e-17	0.012011	0.000382025	-0.0135903	0.0135903
cg26963277	rs231361	-0.0281102	0.00323821	4.73662e-17	-0.02822	0.003173	9.04415e-18	1.06762e-06	-0.000108463	0.00385849	0.00385849
cg26963277	rs78131	-0.0281102	0.00323821	4.73662e-17	-0.02821	0.003186	1.23257e-17	1.25547e-05	-0.000103982	0.00369908	0.00369908
cg27241845	rs2741302	-0.0372861	0.00430642	5.56432e-17	-0.03806	0.004145	9.09124e-19	3.36331e-11	-0.00076983	0.0206466	0.0206466
cg27241845	rs56945689	-0.0372861	0.00430642	5.56432e-17	-0.039	0.004225	6.11999e-19	3.33164e-07	-0.00171715	0.0460533	0.0460533

## Sheet: Table S6
Table S6 Impacts of mQTL-smoking interaction on the methylation levels of correspoding CpG sites in 949 participants (never/current smoking)
SNP	CpG	P-value	FDR
rs10626261	cg00310412	0.11205	0.47993
rs11854025	cg00310412	0.00744	0.16628
rs11857558	cg00310412	0.01491	0.18587
rs12439178	cg00310412	0.0763	0.39068
rs4243086	cg00310412	0.64797	0.8524
rs5015024	cg00310412	0.88178	0.95105
rs741761	cg00310412	0.46342	0.75
rs8039977	cg00310412	0.07361	0.39068
rs885740	cg00310412	0.51562	0.79776
rs6915661	cg00931843	0.5927	0.83259
rs328012	cg01692968	0.38426	0.67932
rs390253	cg01692968	0.76094	0.90221
rs2075024	cg01731783	0.23321	0.59143
rs12422173	cg01744331	0.14373	0.47993
rs231361	cg01744331	0.03722	0.29637
rs78131	cg01744331	0.19424	0.53093
rs10854693	cg02532700	0.03493	0.29637
rs4821544	cg02532700	0.00659	0.162
rs34547337	cg03329539	0.72157	0.89199
rs790051	cg03329539	0.28303	0.62609
rs3812260	cg03440944	0.88625	0.95105
rs61837763	cg03547355	0.63547	0.845
rs76259607	cg03547355	0.71069	0.88298
rs11744762	cg03604011	0.05585	0.36098
rs4957026	cg03604011	0.086	0.41482
rs4957028	cg03604011	0.37901	0.67932
rs6875975	cg03604011	0.50476	0.79141
rs75509302	cg03604011	0.7598	0.90221
rs2227357	cg03636183	0.60683	0.83259
rs10426739	cg03707168	0.51113	0.79582
rs112370206	cg03707168	0.24752	0.60288
rs3760785	cg03707168	0.05662	0.36098
rs4802516	cg03707168	0.22536	0.58469
rs75509302	cg03991871	0.32941	0.65181
rs790051	cg05951221	0.5261	0.79824
rs13201769	cg06126421	0.85587	0.95105
rs13217914	cg06126421	0.32149	0.65045
rs2535324	cg06126421	0.26387	0.61821
rs3094122	cg06126421	0.64058	0.84722
rs3095339	cg06126421	0.25899	0.61261
rs3131036	cg06126421	0.25899	0.61261
rs4713361	cg06126421	0.33743	0.65879
rs6911571	cg06126421	0.2746	0.62547
rs231361	cg07123182	0.00898	0.18399
rs78131	cg07123182	0.12385	0.47993
rs820184	cg07251887	0.19223	0.53093
rs820205	cg07251887	0.07632	0.39068
rs12603606	cg07465627	0.53525	0.79824
rs171515	cg07465627	0.68924	0.8771
rs244359	cg07465627	0.70718	0.88298
rs8080157	cg07465627	0.52534	0.79824
rs10225507	cg08396193	0.2398	0.59587
rs13243906	cg09022230	0.3609	0.67932
rs66460815	cg09022230	0.94158	0.96761
rs6948909	cg09022230	0.62713	0.84087
rs2235789	cg09069072	0.92065	0.96671
rs34507209	cg09069072	0.09303	0.42379
rs35510636	cg09069072	0.0804	0.39558
rs6659540	cg09069072	0.01975	0.23137
rs7539732	cg09069072	0.93099	0.96671
rs2285459	cg09099830	0.19329	0.53093
rs3087438	cg09099830	0.05696	0.36098
rs34835481	cg09662411	0.12233	0.47993
rs79050605	cg09662411	0.03598	0.29637
rs34835481	cg09935388	0.11044	0.47993
rs79050605	cg09935388	0.06814	0.39068
rs10782912	cg10399789	0.01239	0.18587
rs34835481	cg10399789	0.02205	0.2466
rs35442666	cg10399789	0.01511	0.18587
rs4484938	cg10399789	0.00276	0.14783
rs4970700	cg10399789	0.01215	0.18587
rs6703440	cg10399789	0.00292	0.14783
rs11624967	cg10919522	0.77436	0.90711
rs10270806	cg11207515	0.14244	0.47993
rs1496543	cg11207515	0.1342	0.47993
rs1496545	cg11207515	0.55942	0.81731
rs2201643	cg11207515	0.15217	0.47993
rs4725705	cg11207515	0.29467	0.63608
rs7789511	cg11207515	0.36602	0.67932
rs7791332	cg11207515	0.3905	0.6813
rs10458392	cg11231349	0.15008	0.47993
rs2225845	cg11231349	0.6249	0.84087
rs12671792	cg11556164	0.87625	0.95105
rs17158299	cg11556164	0.86748	0.95105
rs56178319	cg11556164	0.93419	0.96671
rs62464055	cg11556164	0.88974	0.95105
rs7811143	cg11556164	0.93526	0.96671
rs2105587	cg11660018	0.94401	0.96761
rs2155081	cg11660018	0.58246	0.83259
rs4957023	cg11902777	0.82059	0.92225
rs4957028	cg11902777	0.38622	0.67932
rs6875975	cg11902777	0.13381	0.47993
rs75509302	cg11902777	0.00638	0.162
rs12565445	cg12547807	0.73981	0.89998
rs147256167	cg12803068	0.1642	0.50268
rs4957026	cg12806681	0.16343	0.50268
rs75509302	cg12806681	0.05715	0.36098
rs34835481	cg12876356	0.13761	0.47993
rs79050605	cg12876356	0.04255	0.32445
rs13201769	cg14753356	0.20115	0.54376
rs13217914	cg14753356	0.74632	0.89998
rs2535324	cg14753356	0.97919	0.98722
rs3094122	cg14753356	0.60489	0.83259
rs3095339	cg14753356	0.56813	0.81731
rs3131036	cg14753356	0.56813	0.81731
rs4713361	cg14753356	0.695	0.8771
rs7740474	cg14753356	0.77969	0.90902
rs11746079	cg14817490	0.44535	0.74025
rs2672725	cg14817490	0.02506	0.26802
rs72717419	cg14817490	0.9632	0.98212
rs75509302	cg14817490	0.05723	0.36098
rs10406694	cg15159987	0.50509	0.79141
rs77379139	cg15159987	0.12326	0.47993
rs773855	cg15159987	0.25473	0.61261
rs8112871	cg15159987	0.86641	0.95105
rs13217914	cg15342087	0.13793	0.47993
rs4713361	cg15342087	0.12422	0.47993
rs12207548	cg15474579	0.90015	0.95105
rs1321313	cg15474579	0.1151	0.47993
rs146170154	cg15474579	0.13178	0.47993
rs3176320	cg15474579	0.60119	0.83259
rs35328363	cg15474579	0.96616	0.98212
rs6457931	cg15474579	0.29477	0.63608
rs6457933	cg15474579	0.08979	0.42379
rs9470358	cg15474579	0.12476	0.47993
rs231361	cg16556677	0.00296	0.14783
rs78131	cg16556677	0.21076	0.56355
rs10437720	cg16611234	0.52465	0.79824
rs10896910	cg16611234	0.60199	0.83259
rs10896920	cg16611234	0.03461	0.29637
rs11229803	cg16611234	0.45449	0.74536
rs35188256	cg16611234	0.61296	0.83308
rs3740948	cg16611234	0.7645	0.90221
rs504789	cg16611234	0.32258	0.65045
rs563191	cg16611234	0.68807	0.8771
rs567951	cg16611234	0.4276	0.72048
rs7935927	cg16611234	0.38297	0.67932
rs4555139	cg16794579	0.69779	0.8771
rs75509302	cg17287155	0.99172	0.99577
rs3130487	cg17619755	0.82102	0.92225
rs3132444	cg17619755	0.32991	0.65181
rs34835481	cg18146737	0.22579	0.58469
rs79050605	cg18146737	0.13291	0.47993
rs34835481	cg18316974	0.38095	0.67932
rs79050605	cg18316974	0.09197	0.42379
rs34463816	cg18642234	0.28505	0.62609
rs35869135	cg18642234	0.27021	0.62547
rs3811699	cg18642234	0.41482	0.71361
rs9864406	cg18642234	0.24319	0.59826
rs9878943	cg18642234	0.41915	0.71604
rs565720	cg19589396	0.01132	0.18587
rs665298	cg19589396	0.01417	0.18587
rs13243214	cg19717773	0.2394	0.59587
rs148365357	cg19717773	0.48888	0.7759
rs1636255	cg19717773	0.27422	0.62547
rs1636264	cg19717773	0.23058	0.59086
rs17132741	cg19717773	0.60921	0.83259
rs1713919	cg19717773	0.14054	0.47993
rs2158694	cg19717773	0.18008	0.52737
rs2258960	cg19717773	0.7657	0.90221
rs2260230	cg19717773	0.1925	0.53093
rs2527682	cg19717773	0.36525	0.67932
rs33991430	cg19717773	0.34647	0.67112
rs549176330	cg19717773	0.4713	0.75286
rs6461600	cg19717773	0.5619	0.81731
rs6964740	cg19717773	0.46808	0.75259
rs6970963	cg19717773	0.14546	0.47993
rs7777484	cg19717773	0.13855	0.47993
rs7784066	cg19717773	0.43513	0.72818
rs798480	cg19717773	0.27941	0.62609
rs798481	cg19717773	0.2148	0.56818
rs798486	cg19717773	0.28242	0.62609
rs798487	cg19717773	0.30713	0.65045
rs798492	cg19717773	0.3866	0.67932
rs1148460	cg21393163	0.0041	0.162
rs630542	cg21393163	0.0771	0.39068
rs1883761	cg21913886	0.89826	0.95105
rs2235786	cg21913886	0.76651	0.90221
rs34507209	cg21913886	0.07782	0.39068
rs6677061	cg21913886	0.1504	0.47993
rs72640735	cg21913886	0.14852	0.47993
rs72640756	cg21913886	0.99876	0.99876
rs72640794	cg21913886	0.67351	0.87202
rs72642320	cg21913886	0.4248	0.72048
rs7543456	cg21913886	0.38566	0.67932
rs147256167	cg22132788	0.06806	0.39068
rs2836705	cg23110422	0.04352	0.32445
rs28420538	cg23110422	0.07568	0.39068
rs58147311	cg23110422	0.03026	0.29637
rs12440213	cg23161492	0.79322	0.92043
rs12442778	cg23161492	0.31752	0.65045
rs28565347	cg23161492	0.38445	0.67932
rs748508	cg23161492	0.6719	0.87202
rs8030857	cg23161492	0.53651	0.79824
rs8031576	cg23161492	0.65798	0.86097
rs10072668	cg23576855	0.58839	0.83259
rs4957023	cg23576855	0.37636	0.67932
rs4957026	cg23576855	0.93527	0.96671
rs4957028	cg23576855	0.03589	0.29637
rs55751028	cg23576855	0.5896	0.83259
rs6875975	cg23576855	0.03623	0.29637
rs75509302	cg23576855	4.47e-29	1.1e-26
rs2741302	cg23667432	0.69288	0.8771
rs56945689	cg23667432	0.9783	0.98722
rs2105587	cg23771366	0.74214	0.89998
rs2155081	cg23771366	0.74391	0.89998
rs4957023	cg23916896	0.31498	0.65045
rs4957028	cg23916896	0.46188	0.75
rs6875975	cg23916896	0.32184	0.65045
rs75509302	cg23916896	0.03735	0.29637
rs11878358	cg23973524	0.00622	0.162
rs13217914	cg24859433	0.17209	0.51005
rs2535324	cg24859433	0.07629	0.39068
rs4713361	cg24859433	0.16756	0.50268
rs12563734	cg25189904	0.07618	0.39068
rs6686101	cg25189904	0.1661	0.50268
rs1880597	cg25949550	0.80547	0.9216
rs200475789	cg25949550	0.87333	0.95105
rs2056630	cg25949550	0.72892	0.89657
rs2140840	cg25949550	0.80283	0.9216
rs62504457	cg25949550	0.82657	0.92426
rs62504458	cg25949550	0.81486	0.92225
rs7797682	cg25949550	0.89461	0.95105
rs9655685	cg25949550	0.80326	0.9216
rs56285036	cg25953130	0.81688	0.92225
rs7090445	cg25953130	0.41204	0.71361
rs7896246	cg25953130	0.45297	0.74536
rs13001694	cg26271591	0.01055	0.18587
rs13401026	cg26271591	0.3312	0.65181
rs370988970	cg26271591	0.31231	0.65045
rs541734985	cg26271591	0.00655	0.162
rs56345503	cg26271591	0.30782	0.65045
rs6721961	cg26271591	0.1828	0.52903
rs4242487	cg26361535	0.18947	0.53093
rs2302042	cg26718213	0.69882	0.8771
rs6713441	cg26718213	0.53594	0.79824
rs6757743	cg26718213	0.62894	0.84087
rs76892362	cg26718213	0.55899	0.81731
rs12563734	cg26764244	0.35666	0.67932
rs6686101	cg26764244	0.05414	0.36098
rs7537084	cg26764244	0.86771	0.95105
rs12422173	cg26963277	0.14477	0.47993
rs231361	cg26963277	0.01294	0.18587
rs78131	cg26963277	0.003	0.14783
rs2741302	cg27241845	0.90079	0.95105
rs56945689	cg27241845	0.53865	0.79824

## Sheet: Table S7
Table S7 Associations of 192 mQTLs with active smoking indicators
SNP	Smoking indicators													Note:
	Ever vs. Never smoking		Current vs.Never smoking		Current vs. Former smoking		Pack-years (continuous)		Durations of smoking (years)		Age of smoking initiation (year)			SNPs were coded into Non-carrier (major homozygote) and carrier (heterozygote or minor homozygote)
	P-value	FDR	P-value	FDR	P-value	FDR	P-value	FDR	P-value	FDR	P-value	FDR
rs10072668	0.72399	0.96767	0.86789	0.93615	0.6222	0.94395	0.38613	0.95525	0.39746	0.85744	0.88403	0.95356
rs10225507	0.88309	0.99246	0.84916	0.93521	0.824	0.97989	0.73738	0.95525	0.95951	0.97932	0.93032	0.95529
rs10270806	0.79247	0.96767	0.12148	0.57231	0.0301	0.55475	0.00255	0.12238	0.27249	0.85744	0.78412	0.92279
rs10406694	0.58929	0.96767	0.2667	0.64818	0.50612	0.86763	0.87745	0.95525	0.69522	0.97432	0.25397	0.91873
rs10426739	0.26676	0.74228	0.5562	0.81489	0.62247	0.94395	0.43568	0.95525	0.7212	0.97932	0.55141	0.91873
rs10437720	0.76767	0.96767	0.31101	0.6947	0.02572	0.55475	0.19014	0.93186	0.12067	0.85744	0.67948	0.91873
rs10458392	0.74427	0.96767	0.22961	0.64818	0.02183	0.55475	0.47765	0.95525	0.38066	0.85744	0.75438	0.92279
rs10626261	0.3594	0.82148	0.6443	0.85616	0.96147	0.98754	0.82686	0.95525	0.84238	0.97932	0.27264	0.91873
rs10782912	0.80369	0.96767	0.08266	0.57231	0.04751	0.55475	0.90606	0.95525	0.16752	0.85744	0.32516	0.91873
rs10854693	0.92185	0.99246	0.99232	0.99232	0.88125	0.97989	0.66704	0.95525	0.93888	0.97932	0.7007	0.92279
rs10896910	0.41521	0.90592	0.44962	0.76347	0.01304	0.55475	0.15065	0.84558	0.18981	0.85744	0.44205	0.91873
rs10896920	0.00466	0.29799	0.03922	0.57231	0.67001	0.96905	0.96454	0.9747	0.50472	0.88949	0.50595	0.91873
rs11229803	0.09871	0.67261	0.04571	0.57231	0.16236	0.78789	0.61374	0.95525	0.38901	0.85744	0.82667	0.92279
rs112370206	0.76157	0.96767	0.92907	0.96207	0.79623	0.97989	0.09127	0.71207	0.34952	0.85744	0.14151	0.91873
rs1148460	0.51266	0.96767	0.83668	0.92857	0.3365	0.8175	0.06023	0.6935	0.67223	0.94904	0.43833	0.91873
rs11624967	0.15177	0.67261	0.25736	0.64818	0.87838	0.97989	0.01055	0.27582	0.29262	0.85744	0.49393	0.91873
rs11744762	0.76166	0.96767	0.53259	0.81489	0.52727	0.89391	0.73688	0.95525	0.83391	0.97932	0.77938	0.92279
rs11746079	0.99631	0.99631	0.25239	0.64818	0.01932	0.55475	0.46991	0.95525	0.3672	0.85744	0.45242	0.91873
rs11854025	0.10852	0.67261	0.59334	0.83738	0.59553	0.93722	0.62111	0.95525	0.92091	0.97932	0.96893	0.974
rs11857558	0.09773	0.67261	0.51488	0.81031	0.67967	0.96905	0.61028	0.95525	0.94086	0.97932	0.97752	0.97752
rs11878358	0.27123	0.74396	0.4221	0.76347	0.84493	0.97989	0.64529	0.95525	0.54673	0.88949	0.78395	0.92279
rs12207548	0.40641	0.89691	0.60494	0.83738	0.97372	0.98989	0.74298	0.95525	0.98909	0.99427	0.21875	0.91873
rs12422173	0.07617	0.67261	0.31652	0.6947	0.67845	0.96905	0.87118	0.95525	0.32177	0.85744	0.24083	0.91873
rs12439178	0.45344	0.94577	0.75264	0.89756	0.94416	0.97989	0.88101	0.95525	0.48839	0.88949	0.23573	0.91873
rs12440213	0.23368	0.71257	0.11521	0.57231	0.33988	0.8175	0.03359	0.58637	0.10023	0.85744	0.03618	0.91873
rs12442778	0.93853	0.99246	0.3746	0.7486	0.19318	0.78789	0.62169	0.95525	0.61171	0.89654	0.85141	0.9366
rs12563734	0.24124	0.71257	0.83567	0.92857	0.28997	0.8175	0.90436	0.95525	0.31632	0.85744	0.04572	0.91873
rs12565445	0.67342	0.96767	0.45441	0.76347	0.14635	0.78789	0.52048	0.95525	0.40995	0.86494	0.04824	0.91873
rs12603606	0.19815	0.7065	0.56448	0.81489	0.88984	0.97989	0.14846	0.84558	0.24174	0.85744	0.5527	0.91873
rs12671792	0.12074	0.67261	0.88869	0.9427	0.09174	0.7339	0.82344	0.95525	0.44848	0.88816	0.14075	0.91873
rs13001694	0.12943	0.67261	0.25585	0.64818	0.94117	0.97989	0.4973	0.95525	0.75811	0.97932	0.88184	0.95356
rs13201769	0.64974	0.96767	0.54949	0.81489	0.22423	0.78789	0.39727	0.95525	0.4215	0.87019	0.81992	0.92279
rs1321313	0.22913	0.71257	0.19166	0.64818	0.42453	0.83013	0.80067	0.95525	0.32367	0.85744	0.46524	0.91873
rs13217914	0.58082	0.96767	0.15137	0.62548	0.32064	0.8175	0.69253	0.95525	0.95142	0.97932	0.73354	0.92279
rs13243214	0.06743	0.67261	0.05645	0.57231	0.48135	0.86763	0.90992	0.95525	0.96401	0.97932	0.57017	0.91873
rs13243906	0.59729	0.96767	0.45982	0.76347	0.85967	0.97989	0.7915	0.95525	0.40527	0.86457	0.30477	0.91873
rs13401026	0.13401	0.67261	0.33238	0.70128	0.80325	0.97989	0.51225	0.95525	0.61561	0.89654	0.18416	0.91873
rs146170154	0.20238	0.7065	0.28725	0.68089	0.61115	0.94395	0.70312	0.95525	0.37891	0.85744	0.4488	0.91873
rs147256167	0.10662	0.67261	0.18268	0.64818	0.73634	0.97989	0.17795	0.92344	0.23393	0.85744	0.12926	0.91873
rs148365357	0.90629	0.99246	0.64031	0.85616	0.37006	0.8175	0.20615	0.93186	0.25976	0.85744	0.92279	0.95529
rs1496543	0.70829	0.96767	0.11091	0.57231	0.03306	0.55475	0.00228	0.12238	0.24604	0.85744	0.74629	0.92279
rs1496545	0.24019	0.71257	0.60623	0.83738	0.86867	0.97989	0.91048	0.95525	0.99458	0.99458	0.43355	0.91873
rs1636255	0.13381	0.67261	0.12221	0.57231	0.86654	0.97989	0.4452	0.95525	0.47363	0.88949	0.81558	0.92279
rs1636264	0.07916	0.67261	0.06801	0.57231	0.54517	0.89463	0.59622	0.95525	0.83044	0.97932	0.46543	0.91873
rs17132741	0.62147	0.96767	0.92904	0.96207	0.42602	0.83013	0.30543	0.95525	0.30184	0.85744	0.80257	0.92279
rs1713919	0.07324	0.67261	0.05285	0.57231	0.50562	0.86763	0.94647	0.97177	0.87589	0.97932	0.45061	0.91873
rs171515	0.42461	0.91601	0.64272	0.85616	0.69091	0.96905	0.06969	0.70426	0.22221	0.85744	0.52956	0.91873
rs17158299	0.10101	0.67261	0.93413	0.96207	0.09174	0.7339	0.82344	0.95525	0.44848	0.88816	0.14075	0.91873
rs1880597	0.91943	0.99246	0.24238	0.64818	0.25136	0.80901	0.58199	0.95525	0.33956	0.85744	0.3455	0.91873
rs1883761	0.34207	0.80096	0.32564	0.6947	0.49719	0.86763	0.35704	0.95525	0.81829	0.97932	0.93041	0.95529
rs200475789	0.89489	0.99246	0.19325	0.64818	0.20196	0.78789	0.64682	0.95525	0.25803	0.85744	0.3455	0.91873
rs2056630	0.63379	0.96767	0.14454	0.62548	0.22748	0.78789	0.69645	0.95525	0.28684	0.85744	0.2975	0.91873
rs2075024	0.28832	0.75587	0.32545	0.6947	0.56673	0.90016	0.76772	0.95525	0.62963	0.90062	0.57896	0.91873
rs2105587	0.87985	0.99246	0.77128	0.89974	0.44818	0.83013	0.06502	0.6935	0.55899	0.88949	0.67288	0.91873
rs2140840	0.9424	0.99246	0.24778	0.64818	0.24713	0.80901	0.59494	0.95525	0.32992	0.85744	0.3455	0.91873
rs2155081	0.17516	0.67262	0.54913	0.81489	0.3296	0.8175	0.07423	0.71207	0.1999	0.85744	0.29552	0.91873
rs2158694	0.09124	0.67261	0.06882	0.57231	0.56431	0.90016	0.88114	0.95525	0.86872	0.97932	0.64169	0.91873
rs2201643	0.64843	0.96767	0.1185	0.57231	0.05854	0.55475	0.00213	0.12238	0.27635	0.85744	0.67231	0.91873
rs2225845	0.54401	0.96767	0.29749	0.68816	0.02299	0.55475	0.23646	0.95382	0.26718	0.85744	0.90408	0.95457
rs2227357	0.62571	0.96767	0.66418	0.8617	0.90003	0.97989	0.25447	0.95525	0.76037	0.97932	0.38678	0.91873
rs2235786	0.80289	0.96767	0.93701	0.96207	0.3035	0.8175	0.60633	0.95525	0.7587	0.97932	0.39404	0.91873
rs2235789	0.29133	0.75587	0.39573	0.7486	0.85695	0.97989	0.72402	0.95525	0.83677	0.97932	0.23258	0.91873
rs2258960	0.51326	0.96767	0.11656	0.57231	0.18686	0.78789	0.29697	0.95525	0.375	0.85744	0.77586	0.92279
rs2260230	0.10947	0.67261	0.10109	0.57231	0.69659	0.96905	0.60296	0.95525	0.787	0.97932	0.65732	0.91873
rs2285459	0.12148	0.67261	0.09545	0.57231	0.88536	0.97989	0.79346	0.95525	0.54584	0.88949	0.32597	0.91873
rs2302042	0.72896	0.96767	0.43632	0.76347	0.66687	0.96905	0.85327	0.95525	0.89995	0.97932	0.62701	0.91873
rs231361	0.3174	0.7714	0.82997	0.92857	0.62439	0.94395	0.52662	0.95525	0.58073	0.88949	0.40302	0.91873
rs244359	0.47092	0.96189	0.73696	0.89503	0.75036	0.97989	0.06059	0.6935	0.19938	0.85744	0.52956	0.91873
rs2527682	0.49577	0.96767	0.10545	0.57231	0.18144	0.78789	0.37566	0.95525	0.36041	0.85744	0.6711	0.91873
rs2535324	0.71201	0.96767	0.24178	0.64818	0.03366	0.55475	0.14198	0.84558	0.07979	0.85744	0.7852	0.92279
rs2672725	0.72318	0.96767	0.73219	0.89503	0.56047	0.90016	0.88493	0.95525	0.08874	0.85744	0.84848	0.9366
rs2741302	0.6849	0.96767	0.51245	0.81031	0.26161	0.8175	0.94175	0.97177	0.78685	0.97932	0.25857	0.91873
rs2836705	0.96805	0.99246	0.80449	0.91941	0.39117	0.8175	0.64854	0.95525	0.34751	0.85744	0.12463	0.91873
rs28420538	0.60589	0.96767	0.39448	0.7486	0.27688	0.8175	0.78061	0.95525	0.92807	0.97932	0.09435	0.91873
rs28565347	0.65936	0.96767	0.81043	0.92073	0.10647	0.76218	0.83542	0.95525	0.46946	0.88949	0.3989	0.91873
rs3087438	0.82556	0.96767	0.64658	0.85616	0.32068	0.8175	0.22831	0.95382	0.11118	0.85744	0.7537	0.92279
rs3094122	0.7159	0.96767	0.82499	0.92857	0.26416	0.8175	0.00397	0.15241	0.00896	0.74141	0.78873	0.92279
rs3095339	0.98203	0.99246	0.46524	0.76347	0.19563	0.78789	0.05317	0.6935	0.04032	0.82407	0.40399	0.91873
rs3130487	0.79101	0.96767	0.61173	0.83894	0.39172	0.8175	0.15937	0.84998	0.0515	0.82407	0.52283	0.91873
rs3131036	0.97049	0.99246	0.46524	0.76347	0.21913	0.78789	0.05346	0.6935	0.0363	0.82407	0.49251	0.91873
rs3132444	0.81055	0.96767	0.85241	0.93521	0.80613	0.97989	0.50383	0.95525	0.3445	0.85744	0.42934	0.91873
rs3176320	0.94089	0.99246	0.34846	0.7194	0.17671	0.78789	0.73661	0.95525	0.13079	0.85744	0.45928	0.91873
rs328012	0.23637	0.71257	0.05278	0.57231	0.14275	0.78789	0.76788	0.95525	0.3828	0.85744	0.64991	0.91873
rs33991430	0.05573	0.67261	0.04093	0.57231	0.4429	0.83013	0.98505	0.98505	0.90486	0.97932	0.57017	0.91873
rs34463816	0.8225	0.96767	0.55045	0.81489	0.21044	0.78789	0.65834	0.95525	0.49941	0.88949	0.29452	0.91873
rs34507209	0.12499	0.67261	0.23986	0.64818	0.89908	0.97989	0.10685	0.78906	0.53124	0.88949	0.20281	0.91873
rs34547337	0.65487	0.96767	0.32438	0.6947	0.10995	0.76218	0.01267	0.27582	0.00218	0.41802	0.92609	0.95529
rs34835481	0.65487	0.96767	0.53224	0.81489	0.20574	0.78789	0.92446	0.96233	0.38226	0.85744	0.90208	0.95457
rs35188256	0.3956	0.88321	0.46421	0.76347	0.01304	0.55475	0.15065	0.84558	0.18981	0.85744	0.44205	0.91873
rs35328363	0.97093	0.99246	0.9737	0.98416	0.98758	0.99275	0.84516	0.95525	0.32356	0.85744	0.02857	0.91873
rs35442666	0.84733	0.98599	0.09967	0.57231	0.05799	0.55475	0.8643	0.95525	0.18483	0.85744	0.32516	0.91873
rs35510636	0.21257	0.71257	0.39617	0.7486	0.89103	0.97989	0.12079	0.84558	0.53098	0.88949	0.16409	0.91873
rs35869135	0.16645	0.67261	0.05169	0.57231	0.11863	0.76218	0.26819	0.95525	0.07983	0.85744	0.36242	0.91873
rs370988970	0.11384	0.67261	0.25472	0.64818	0.90247	0.97989	0.31971	0.95525	0.62077	0.89654	0.18945	0.91873
rs3740948	0.231	0.71257	0.69097	0.87281	0.0251	0.55475	0.21194	0.93186	0.29403	0.85744	0.40576	0.91873
rs3760785	0.67924	0.96767	0.68349	0.87097	0.32668	0.8175	0.27444	0.95525	0.27475	0.85744	0.31414	0.91873
rs3811699	0.1634	0.67261	0.15963	0.62548	0.44966	0.83013	0.66317	0.95525	0.54142	0.88949	0.6524	0.91873
rs3812260	0.93717	0.99246	0.57502	0.8178	0.53702	0.89463	0.26609	0.95525	0.23956	0.85744	0.46477	0.91873
rs390253	0.73272	0.96767	0.74586	0.89503	0.87811	0.97989	0.83165	0.95525	0.17698	0.85744	0.29614	0.91873
rs4242487	0.64114	0.96767	0.26493	0.64818	0.15352	0.78789	0.70671	0.95525	0.58394	0.88949	0.61291	0.91873
rs4243086	0.93501	0.99246	0.45606	0.76347	0.11909	0.76218	0.38154	0.95525	0.0651	0.85744	0.85855	0.9366
rs4484938	0.66149	0.96767	0.06509	0.57231	0.0605	0.55475	0.87196	0.95525	0.18783	0.85744	0.28319	0.91873
rs4555139	0.00319	0.29799	0.02265	0.57231	0.93032	0.97989	0.61662	0.95525	0.54132	0.88949	0.89252	0.95457
rs4713361	0.64021	0.96767	0.17709	0.64154	0.3586	0.8175	0.84001	0.95525	0.95981	0.97932	0.7368	0.92279
rs4725705	0.87681	0.99246	0.4532	0.76347	0.18591	0.78789	0.01355	0.27582	0.03592	0.82407	0.55166	0.91873
rs4802516	0.71812	0.96767	0.66379	0.8617	0.44019	0.83013	0.15414	0.84558	0.17733	0.85744	0.34506	0.91873
rs4821544	0.12358	0.67261	0.22097	0.64818	0.98339	0.99275	0.34043	0.95525	0.90827	0.97932	0.03678	0.91873
rs4957023	0.87261	0.99246	0.60415	0.83738	0.44717	0.83013	0.84081	0.95525	0.80985	0.97932	0.65881	0.91873
rs4957026	0.68308	0.96767	0.50179	0.80286	0.53076	0.89391	0.70003	0.95525	0.81307	0.97932	0.76386	0.92279
rs4957028	0.51164	0.96767	0.76099	0.89974	0.75588	0.97989	0.7638	0.95525	0.62104	0.89654	0.46393	0.91873
rs4970700	0.76979	0.96767	0.08449	0.57231	0.05584	0.55475	0.87402	0.95525	0.17028	0.85744	0.32516	0.91873
rs5015024	0.98729	0.99246	0.24158	0.64818	0.06266	0.55475	0.28323	0.95525	0.02692	0.82407	0.96891	0.974
rs504789	0.02623	0.67261	0.06102	0.57231	0.87607	0.97989	0.46633	0.95525	0.76708	0.97932	0.35	0.91873
rs541734985	0.30173	0.76227	0.91791	0.96207	0.40516	0.83013	0.98096	0.98505	0.57264	0.88949	0.24447	0.91873
rs549176330	0.7564	0.96767	0.56283	0.81489	0.41256	0.83013	0.18495	0.93186	0.26159	0.85744	0.94196	0.962
rs55751028	0.62141	0.96767	0.53376	0.81489	0.04183	0.55475	0.85001	0.95525	0.98434	0.99427	0.55789	0.91873
rs56178319	0.26247	0.74109	0.7428	0.89503	0.18354	0.78789	0.84829	0.95525	0.34168	0.85744	0.1358	0.91873
rs56285036	0.78415	0.96767	0.5695	0.816	0.68365	0.96905	0.37844	0.95525	0.84434	0.97932	0.90485	0.95457
rs563191	0.28605	0.75587	0.20256	0.64818	0.35577	0.8175	0.83726	0.95525	0.59302	0.88953	0.77089	0.92279
rs56345503	0.11014	0.67261	0.29663	0.68816	0.82608	0.97989	0.34833	0.95525	0.58119	0.88949	0.18416	0.91873
rs565720	0.575	0.96767	0.42825	0.76347	0.56729	0.90016	0.82498	0.95525	0.44971	0.88816	0.75177	0.92279
rs567951	0.12729	0.67261	0.05444	0.57231	0.16236	0.78789	0.61374	0.95525	0.38901	0.85744	0.82667	0.92279
rs56945689	0.07292	0.67261	0.07619	0.57231	0.41199	0.83013	0.67511	0.95525	0.86981	0.97932	0.55101	0.91873
rs58147311	0.96388	0.99246	0.66995	0.86329	0.3849	0.8175	0.63866	0.95525	0.91464	0.97932	0.79887	0.92279
rs61837763	0.97327	0.99246	0.62567	0.85198	0.46019	0.84149	0.29469	0.95525	0.2485	0.85744	0.7415	0.92279
rs62464055	0.11099	0.67261	0.11574	0.57231	0.93131	0.97989	0.21101	0.93186	0.36725	0.85744	0.54926	0.91873
rs62504457	0.50417	0.96767	0.12198	0.57231	0.22957	0.78789	0.62479	0.95525	0.26826	0.85744	0.3455	0.91873
rs62504458	0.80136	0.96767	0.23418	0.64818	0.28565	0.8175	0.57411	0.95525	0.31472	0.85744	0.3455	0.91873
rs630542	0.98591	0.99246	0.95811	0.97849	0.94018	0.97989	0.00018	0.03408	0.07049	0.85744	0.22143	0.91873
rs6457931	0.33171	0.79475	0.17368	0.64127	0.33608	0.8175	0.56123	0.95525	0.9367	0.97932	0.30702	0.91873
rs6457933	0.82655	0.96767	0.97903	0.98416	0.83989	0.97989	0.06399	0.6935	0.35217	0.85744	0.85644	0.9366
rs6461600	0.76565	0.96767	0.44376	0.76347	0.19811	0.78789	0.12601	0.84558	0.1505	0.85744	0.9539	0.96904
rs66460815	0.45811	0.94577	0.39769	0.7486	0.88257	0.97989	0.89243	0.95525	0.58836	0.88949	0.31477	0.91873
rs665298	0.82591	0.96767	0.71869	0.89025	0.7091	0.96905	0.71576	0.95525	0.45623	0.88816	0.71251	0.92279
rs6659540	0.16662	0.67261	0.34266	0.71512	0.81952	0.97989	0.1402	0.84558	0.58225	0.88949	0.13946	0.91873
rs6677061	0.15346	0.67261	0.31987	0.6947	0.86361	0.97989	0.1389	0.84558	0.57302	0.88949	0.1902	0.91873
rs6686101	0.43475	0.92747	0.38816	0.7486	0.04145	0.55475	0.49497	0.95525	0.29701	0.85744	0.38391	0.91873
rs6703440	0.63483	0.96767	0.05979	0.57231	0.0605	0.55475	0.87196	0.95525	0.18783	0.85744	0.28319	0.91873
rs6713441	0.25041	0.72845	0.15042	0.62548	0.77631	0.97989	0.60869	0.95525	0.32065	0.85744	0.63092	0.91873
rs6721961	0.77579	0.96767	0.25445	0.64818	0.11103	0.76218	0.08883	0.71207	0.01158	0.74141	0.05508	0.91873
rs6757743	0.48847	0.96767	0.66423	0.8617	0.35294	0.8175	0.68147	0.95525	0.42079	0.87019	0.80692	0.92279
rs6875975	0.7112	0.96767	0.86649	0.93615	0.876	0.97989	0.42733	0.95525	0.51017	0.88949	0.44897	0.91873
rs6911571	0.74171	0.96767	0.87729	0.93627	0.91393	0.97989	0.85234	0.95525	0.79643	0.97932	0.45205	0.91873
rs6915661	0.15088	0.67261	0.2351	0.64818	0.93276	0.97989	0.76937	0.95525	0.45796	0.88816	0.11102	0.91873
rs6948909	0.31501	0.7714	0.41537	0.76347	0.92369	0.97989	0.61613	0.95525	0.63325	0.90062	0.28361	0.91873
rs6964740	0.95459	0.99246	0.68498	0.87097	0.38002	0.8175	0.21355	0.93186	0.26552	0.85744	0.92279	0.95529
rs6970963	0.08075	0.67261	0.2026	0.64818	0.54303	0.89463	0.28179	0.95525	0.53306	0.88949	0.679	0.91873
rs7090445	0.18867	0.69661	0.37215	0.7486	0.36707	0.8175	0.08594	0.71207	0.94094	0.97932	0.69493	0.92279
rs72640735	0.31445	0.7714	0.14379	0.62548	0.33544	0.8175	0.44557	0.95525	0.87946	0.97932	0.30076	0.91873
rs72640756	0.68506	0.96767	0.4536	0.76347	0.49262	0.86763	0.73358	0.95525	0.75304	0.97932	0.38457	0.91873
rs72640794	0.17166	0.67261	0.07944	0.57231	0.3443	0.8175	0.74049	0.95525	0.57602	0.88949	0.44583	0.91873
rs72642320	0.35175	0.81369	0.11459	0.57231	0.24384	0.80901	0.55707	0.95525	0.57981	0.88949	0.44863	0.91873
rs72717419	0.62936	0.96767	0.49596	0.80021	0.04788	0.55475	0.66671	0.95525	0.88661	0.97932	0.58243	0.91873
rs741761	0.2994	0.76227	0.15949	0.62548	0.34966	0.8175	0.46712	0.95525	0.17973	0.85744	0.56574	0.91873
rs748508	0.2184	0.71257	0.09257	0.57231	0.15202	0.78789	0.19867	0.93186	0.06976	0.85744	0.26097	0.91873
rs7537084	0.62405	0.96767	0.78088	0.90318	0.37161	0.8175	0.35268	0.95525	0.39455	0.85744	0.40905	0.91873
rs7539732	0.06736	0.67261	0.10201	0.57231	0.8626	0.97989	0.40793	0.95525	0.79254	0.97932	0.14679	0.91873
rs7543456	0.19945	0.7065	0.20235	0.64818	0.91412	0.97989	0.63199	0.95525	0.9543	0.97932	0.37068	0.91873
rs75509302	0.48556	0.96767	0.27095	0.65027	0.12589	0.77969	0.69467	0.95525	0.37687	0.85744	0.3138	0.91873
rs76259607	0.75901	0.96767	0.49522	0.80021	0.48977	0.86763	0.44413	0.95525	0.43818	0.88816	0.78217	0.92279
rs76892362	0.76946	0.96767	0.31179	0.6947	0.06357	0.55475	0.42455	0.95525	0.73455	0.97932	0.37966	0.91873
rs77379139	0.45366	0.94577	0.73632	0.89503	0.38295	0.8175	0.05476	0.6935	0.16554	0.85744	0.63359	0.91873
rs773855	0.74717	0.96767	0.87775	0.93627	0.67754	0.96905	0.23846	0.95382	0.76669	0.97932	0.33894	0.91873
rs7740474	0.33529	0.79475	0.38892	0.7486	0.0246	0.55475	0.09272	0.71207	0.04721	0.82407	0.62949	0.91873
rs7777484	0.0792	0.67261	0.15004	0.62548	0.71114	0.96905	0.41208	0.95525	0.76062	0.97932	0.56716	0.91873
rs7784066	0.14934	0.67261	0.1595	0.62548	0.80085	0.97989	0.33231	0.95525	0.53311	0.88949	0.76693	0.92279
rs7789511	0.59011	0.96767	0.78986	0.9081	0.33647	0.8175	0.00856	0.27377	0.0263	0.82407	0.48613	0.91873
rs7791332	0.96744	0.99246	0.39123	0.7486	0.18087	0.78789	0.01437	0.27582	0.04565	0.82407	0.48558	0.91873
rs7797682	0.81383	0.96767	0.17344	0.64127	0.25281	0.80901	0.51185	0.95525	0.33041	0.85744	0.36021	0.91873
rs7811143	0.23918	0.71257	0.77121	0.89974	0.18354	0.78789	0.84829	0.95525	0.34168	0.85744	0.1358	0.91873
rs78131	0.39133	0.88321	0.77321	0.89974	0.71165	0.96905	0.85547	0.95525	0.90507	0.97932	0.64138	0.91873
rs7896246	0.16096	0.67261	0.42631	0.76347	0.30484	0.8175	0.09016	0.71207	0.84592	0.97932	0.80954	0.92279
rs790051	0.14993	0.67261	0.55735	0.81489	0.34467	0.8175	0.71719	0.95525	0.76787	0.97932	0.4129	0.91873
rs79050605	0.10204	0.67261	0.71014	0.89025	0.43477	0.83013	0.95967	0.9747	0.48538	0.88949	0.70617	0.92279
rs7935927	0.52154	0.96767	0.97713	0.98416	0.31658	0.8175	0.86203	0.95525	0.84561	0.97932	0.76691	0.92279
rs798480	0.04412	0.67261	0.07294	0.57231	0.96182	0.98754	0.73915	0.95525	0.88737	0.97932	0.51008	0.91873
rs798481	0.08968	0.67261	0.18699	0.64818	0.6238	0.94395	0.36491	0.95525	0.61135	0.89654	0.6116	0.91873
rs798486	0.11664	0.67261	0.10147	0.57231	0.71904	0.97223	0.88586	0.95525	0.91323	0.97932	0.57017	0.91873
rs798487	0.11406	0.67261	0.093	0.57231	0.68145	0.96905	0.77407	0.95525	0.8455	0.97932	0.57017	0.91873
rs798492	0.04151	0.67261	0.10364	0.57231	0.84911	0.97989	0.52224	0.95525	0.8118	0.97932	0.6116	0.91873
rs8030857	0.98273	0.99246	0.85856	0.93615	0.70755	0.96905	0.92724	0.96233	0.75351	0.97932	0.66228	0.91873
rs8031576	0.25521	0.73133	0.08943	0.57231	0.11331	0.76218	0.22865	0.95382	0.05091	0.82407	0.29387	0.91873
rs8039977	0.28007	0.75587	0.54493	0.81489	0.99514	0.99514	0.957	0.9747	0.52942	0.88949	0.3037	0.91873
rs8080157	0.96238	0.99246	0.71407	0.89025	0.7907	0.97989	0.25177	0.95525	0.92518	0.97932	0.24121	0.91873
rs8112871	0.77359	0.96767	0.93098	0.96207	0.97442	0.98989	0.46836	0.95525	0.51121	0.88949	0.53756	0.91873
rs820184	0.0196	0.67261	0.04235	0.57231	0.92583	0.97989	0.24803	0.95525	0.38412	0.85744	0.27239	0.91873
rs820205	0.0042	0.29799	0.07884	0.57231	0.63091	0.94636	0.85311	0.95525	0.95612	0.97932	0.65658	0.91873
rs885740	0.6197	0.96767	0.26411	0.64818	0.27249	0.8175	0.35979	0.95525	0.08562	0.85744	0.45341	0.91873
rs9470358	0.21579	0.71257	0.21822	0.64818	0.48368	0.86763	0.83242	0.95525	0.35985	0.85744	0.41962	0.91873
rs9655685	0.93998	0.99246	0.23463	0.64818	0.2298	0.78789	0.64267	0.95525	0.31698	0.85744	0.2975	0.91873
rs9864406	0.17972	0.6766	0.06684	0.57231	0.15903	0.78789	0.36421	0.95525	0.11546	0.85744	0.36242	0.91873
rs9878943	0.17135	0.67261	0.16777	0.64127	0.44966	0.83013	0.66317	0.95525	0.54142	0.88949	0.6524	0.91873

## Sheet: Table S8
Table S8 Associations of 192 mQTLs with all-cause mortality
SNP	P-value	FDR		Note:
rs10072668	0.86615	0.96686		SNPs were coded into Non-carrier (major homozygote) and carrier (heterozygote or minor homozygote)
rs10225507	0.50851	0.9367
rs10270806	0.62829	0.9367
rs10406694	0.09539	0.9367
rs10426739	0.86504	0.96686
rs10437720	0.24331	0.9367
rs10458392	0.07222	0.88227
rs10626261	0.40596	0.9367
rs10782912	0.57022	0.9367
rs10854693	0.24768	0.9367
rs10896910	0.97608	0.98636
rs10896920	0.95476	0.98556
rs11229803	0.84121	0.95795
rs112370206	0.93822	0.98122
rs1148460	0.39687	0.9367
rs11624967	0.44329	0.9367
rs11744762	0.8432	0.95795
rs11746079	0.4332	0.9367
rs11854025	0.40118	0.9367
rs11857558	0.3965	0.9367
rs11878358	0.19497	0.9367
rs12207548	0.48375	0.9367
rs12422173	0.51877	0.9367
rs12439178	0.56329	0.9367
rs12440213	0.74542	0.9367
rs12442778	0.68529	0.9367
rs12563734	0.39764	0.9367
rs12565445	0.71184	0.9367
rs12603606	0.16438	0.9367
rs12671792	0.79869	0.9367
rs13001694	0.24427	0.9367
rs13201769	0.49686	0.9367
rs1321313	0.20417	0.9367
rs13217914	0.7887	0.9367
rs13243214	0.11443	0.9367
rs13243906	0.25856	0.9367
rs13401026	0.63059	0.9367
rs146170154	0.51384	0.9367
rs147256167	0.55546	0.9367
rs148365357	0.50182	0.9367
rs1496543	0.62829	0.9367
rs1496545	0.12784	0.9367
rs1636255	0.14626	0.9367
rs1636264	0.11148	0.9367
rs17132741	0.72384	0.9367
rs1713919	0.23239	0.9367
rs171515	0.1844	0.9367
rs17158299	0.88558	0.96977
rs1880597	0.76141	0.9367
rs1883761	0.16598	0.9367
rs200475789	0.58505	0.9367
rs2056630	0.68739	0.9367
rs2075024	0.72782	0.9367
rs2105587	0.68634	0.9367
rs2140840	0.60156	0.9367
rs2155081	0.24671	0.9367
rs2158694	0.22482	0.9367
rs2201643	0.43225	0.9367
rs2225845	0.28989	0.9367
rs2227357	0.58754	0.9367
rs2235786	0.83992	0.95795
rs2235789	0.60112	0.9367
rs2258960	0.3372	0.9367
rs2260230	0.07197	0.88227
rs2285459	0.06493	0.88227
rs2302042	0.75068	0.9367
rs231361	0.26673	0.9367
rs244359	0.1844	0.9367
rs2527682	0.31987	0.9367
rs2535324	0.61213	0.9367
rs2672725	0.83787	0.95795
rs2741302	0.07352	0.88227
rs2836705	0.26509	0.9367
rs28420538	0.38436	0.9367
rs28565347	0.42067	0.9367
rs3087438	0.96596	0.98636
rs3094122	0.64589	0.9367
rs3095339	0.9362	0.98122
rs3130487	0.87118	0.96686
rs3131036	0.9362	0.98122
rs3132444	0.34042	0.9367
rs3176320	0.36782	0.9367
rs328012	0.72738	0.9367
rs33991430	0.1126	0.9367
rs34463816	0.21617	0.9367
rs34507209	0.5795	0.9367
rs34547337	0.50269	0.9367
rs34835481	0.64939	0.9367
rs35188256	0.97608	0.98636
rs35328363	0.73861	0.9367
rs35442666	0.69971	0.9367
rs35510636	0.40414	0.9367
rs35869135	0.89472	0.96977
rs370988970	0.64764	0.9367
rs3740948	0.78573	0.9367
rs3760785	0.66211	0.9367
rs3811699	0.29352	0.9367
rs3812260	0.2506	0.9367
rs390253	0.8948	0.96977
rs4242487	0.93444	0.98122
rs4243086	0.71647	0.9367
rs4484938	0.33042	0.9367
rs4555139	0.17775	0.9367
rs4713361	0.7887	0.9367
rs4725705	0.64437	0.9367
rs4802516	0.77859	0.9367
rs4821544	0.59597	0.9367
rs4957023	0.4771	0.9367
rs4957026	0.79465	0.9367
rs4957028	0.7442	0.9367
rs4970700	0.7106	0.9367
rs5015024	0.213	0.9367
rs504789	0.05152	0.88227
rs541734985	0.43834	0.9367
rs549176330	0.50182	0.9367
rs55751028	0.60316	0.9367
rs56178319	0.88402	0.96977
rs56285036	0.39503	0.9367
rs563191	0.98943	0.98943
rs56345503	0.64764	0.9367
rs565720	0.39192	0.9367
rs567951	0.85919	0.96686
rs56945689	0.06225	0.88227
rs58147311	0.71059	0.9367
rs61837763	0.33386	0.9367
rs62464055	0.82077	0.95508
rs62504457	0.42773	0.9367
rs62504458	0.56291	0.9367
rs630542	0.25836	0.9367
rs6457931	0.91697	0.98122
rs6457933	0.55522	0.9367
rs6461600	0.49493	0.9367
rs66460815	0.13685	0.9367
rs665298	0.3037	0.9367
rs6659540	0.46793	0.9367
rs6677061	0.42412	0.9367
rs6686101	0.29571	0.9367
rs6703440	0.33042	0.9367
rs6713441	0.40032	0.9367
rs6721961	0.96074	0.98636
rs6757743	0.791	0.9367
rs6875975	0.64076	0.9367
rs6911571	0.36892	0.9367
rs6915661	0.4614	0.9367
rs6948909	0.29974	0.9367
rs6964740	0.48479	0.9367
rs6970963	0.01103	0.42372
rs7090445	0.17616	0.9367
rs72640735	0.09822	0.9367
rs72640756	0.00526	0.33655
rs72640794	0.00467	0.33655
rs72642320	0.00091	0.17568
rs72717419	0.57528	0.9367
rs741761	0.47124	0.9367
rs748508	0.58225	0.9367
rs7537084	0.89905	0.96977
rs7539732	0.77825	0.9367
rs7543456	0.67794	0.9367
rs75509302	0.18285	0.9367
rs76259607	0.29022	0.9367
rs76892362	0.75087	0.9367
rs77379139	0.36334	0.9367
rs773855	0.15671	0.9367
rs7740474	0.69013	0.9367
rs7777484	0.01408	0.45054
rs7784066	0.05686	0.88227
rs7789511	0.8001	0.9367
rs7791332	0.98351	0.98866
rs7797682	0.61147	0.9367
rs7811143	0.72646	0.9367
rs78131	0.94425	0.98122
rs7896246	0.11831	0.9367
rs790051	0.6026	0.9367
rs79050605	0.51081	0.9367
rs7935927	0.1264	0.9367
rs798480	0.02353	0.56463
rs798481	0.01072	0.42372
rs798486	0.07914	0.89376
rs798487	0.07072	0.88227
rs798492	0.019	0.52104
rs8030857	0.30718	0.9367
rs8031576	0.58225	0.9367
rs8039977	0.35229	0.9367
rs8080157	0.11881	0.9367
rs8112871	0.40475	0.9367
rs820184	0.31087	0.9367
rs820205	0.47002	0.9367
rs885740	0.7189	0.9367
rs9470358	0.20844	0.9367
rs9655685	0.76141	0.9367
rs9864406	0.94545	0.98122
rs9878943	0.29352	0.9367
